# Supplementary material for: TIMP-1 is an activator of MHC-I expression in myeloid dendritic cells with implications for tumor immunogenicity
Source: Genes Immun. 2024 May 22;25(3):188–200. doi: 10.1038/s41435-024-00274-7 (PMC11178497; doi:10.1038/s41435-024-00274-7)
Supplement: Supplementary file 6 — Supplementary Table 1 [file 41435_2024_274_MOESM6_ESM.xlsx]

## Sheet: Sheet1
Supplementary Table 1: Gene expression of GDC-TCGA-SKCM melanoma patients. Scores are presented in log2(fpkm-uq+1) from gene expression RNAseq - HTSeq - FPKM-UQ data.
sample/GENE	TIMP1	HLA-A	HLA-B	HLA-C	HLA-DMA	HLA-DMB	HLA-DOA	HLA-DOB	HLA-DPA1	HLA-DPB1	HLA-DQA1	HLA-DQA2	HLA-DQB1	HLA-DQB2	HLA-DRA	HLA-DRB1	HLA-E	HLA-F	HLA-G	CD1B	CD1C	CD1D	TAPBP	TAP2
TCGA-D3-A3C7-06A	27.05	23.13	23.21	22.23	19.85	18.31	17.85	14.29	20.45	21.44	20.01	17.09	20.76	16.84	24.28	23.61	22.42	18.22	16.19	15.69	16.32	15.14	20.82	16.94
TCGA-XV-AAZV-01A	26.89	24.88	25.72	24.91	20.63	18.77	18.47	14.96	20.67	22.34	19.54	19.58	20.29	18.29	24.67	23.55	23.66	19.59	17.76	13.5	14.51	15.07	21.28	18.13
TCGA-WE-A8K6-06A	26.7	23.02	23.16	23.77	18.65	16.47	16.08	11.2	18.25	19.71	17.29	14.14	18.85	11.48	21.81	21.94	22.69	17.56	16.32	0	11.4	14.48	20.63	16.51
TCGA-D3-A2JN-06A	26.13	23.32	22.95	22.65	20.69	17.46	17.13	16.65	19.66	21.02	19.39	17.91	18.69	18.27	23.35	22.97	22.19	18.55	14.92	12.44	15.86	15.33	20.11	17.45
TCGA-D3-A2JK-06A	26.12	25.64	23.21	23.05	20.03	16.76	14.39	11.6	17.77	20.56	17.08	18.05	16.62	16.64	21.89	21.78	22.73	18.54	15.99	0	14.29	13.32	21.92	17.17
TCGA-D3-A8GO-06A	26.06	23.94	24.25	23.02	21.06	17.66	18.47	18.17	21.35	21.14	19.22	20.05	20.68	18.51	24.34	23.96	22.8	19.17	16.47	11.39	15.81	15.61	21.24	17.47
TCGA-BF-AAOU-01A	25.98	23.99	24.11	23.42	19.93	17.42	17.04	15.98	19.94	20.91	17.74	18.83	18.5	17	23.77	22.81	22.79	18.83	16.18	8.723	12.38	13.76	21.24	17.73
TCGA-D3-A2JF-06A	25.91	26.47	27.17	25.83	22.13	19.41	19.35	16.86	22.94	22.94	20.13	22.53	21.24	20.79	25.83	25.51	24.96	21.25	19.45	13.76	16.14	15.89	22.85	19.3
TCGA-D3-A3C1-06A	25.9	22.44	23.48	22.72	20.94	18.67	16.98	14.77	20.63	22.08	17.91	19.79	17.96	17.39	24.09	23.96	23.67	18.13	15.34	8.448	14.02	15.29	21.14	17.13
TCGA-XV-A9W5-01A	25.87	24.44	24.72	23.49	18.26	16.44	15.95	13.84	18.7	19.95	17.42	15.49	18.21	15.45	22.18	21.84	22.75	19.3	17.44	8.706	10.25	13.5	21.12	17.92
TCGA-EB-A4OZ-01A	25.81	26.45	26.06	25.01	22.03	19.01	19.42	17.02	22.87	23.81	21.63	19.08	22.5	21.16	25.67	25.79	24.65	21.23	17.99	13.47	16.55	13.96	22.45	19.14
TCGA-DA-A1I0-06A	25.78	25.11	23.84	23.4	20.13	18.13	17.01	15.64	20.36	21.55	18.88	19.67	19.58	17.95	23.49	23.05	23.1	19.24	16.7	10.53	15.2	12.88	21.65	17.55
TCGA-DA-A1I7-06A	25.77	23.93	25.84	25.11	18.97	17.04	16.42	12.59	20.11	20.01	17.93	16.03	18.77	15.76	22.4	22.42	22.04	17.84	17.38	0	10.86	13.81	20.79	17.27
TCGA-DA-A1HY-06A	25.75	24.04	24.51	23.52	17.21	15.54	14.95	12.18	18.03	18.9	15.72	16.6	16.37	14.09	21.19	20.19	21.99	18.41	17.35	0	11.12	14.54	20.41	16.34
TCGA-FR-A728-01A	25.68	25.49	25.61	24.79	21.11	19.01	18	15.6	20.84	22.67	19.41	21.52	19.92	19.47	24.84	23.6	23.58	20.44	17.67	13.13	14.96	14.11	21.19	19.12
TCGA-ER-A19O-06A	25.56	25.78	25.34	25.19	22.59	20.56	19.86	15.97	22.64	23.93	22.31	20.31	22.66	21.43	25.56	25.92	24.16	20.56	17.31	12.7	15.64	14.24	22.5	18.06
TCGA-D3-A2JP-06A	25.55	23.78	24.18	23.91	19.99	18.09	17.26	14.26	19.34	21.54	17.92	19.81	17.79	17.83	23.97	22.22	23.67	19.17	17.3	11.66	14.07	15.6	21.08	17.72
TCGA-D3-A3MO-06A	25.44	21.92	20	21.25	17.33	14.06	12.09	10.56	15.81	16.96	13.62	10.65	15.99	8.434	18.74	18.43	20.82	16.04	13.99	0	11.39	14.16	19.47	16.11
TCGA-GN-A26A-06A	25.42	23.8	25.3	24.17	20.65	18.68	18.33	13.79	20.25	21.19	19.53	18.8	18.21	18.46	24.37	24.07	22.57	19	16.11	10.06	12.24	14.68	21.96	18.86
TCGA-EB-A553-01A	25.41	24.29	21.63	20.72	19.33	16.5	15.16	14.6	18.6	20.48	17.45	17.4	18	15.63	22.75	21.4	22.46	18.62	15.14	0	14.12	14.21	20.31	17.71
TCGA-XV-AB01-06A	25.3	25.22	24.04	23.57	20.48	17.49	17.38	15.8	21.38	22.36	19.86	18.47	20.81	19.08	23.57	24	23.59	18.81	16.28	0	13.74	14.3	21.87	16.54
TCGA-FS-A1ZH-06A	25.3	23.72	24.22	23.1	19.62	18.36	18.41	16.1	20.2	21.49	19.56	16.33	20.44	13.18	24.1	23.32	22.53	18.88	16.15	11.56	15.17	15.31	20.58	17.24
TCGA-D3-A51N-06A	25.28	24.45	25.1	24.4	20.55	18.28	17.47	15.55	20.56	21.47	19.41	19.65	18.31	17.82	23.86	22.91	23.46	19.92	16.27	12.29	14.43	14.92	20.95	18.21
TCGA-ER-A42K-06A	25.21	23.44	23.35	22.87	18.15	16.84	15.31	14.38	19.34	19.16	16.2	15.83	17.17	14.54	21.41	20.66	22.36	17.72	16.63	11.69	14.91	14.71	20.01	17.42
TCGA-D3-A1Q6-06A	25.2	22.52	23.08	21.46	18.3	16.19	15.6	13.11	18.1	19.46	16.85	17.31	18	15.48	22.4	21.23	21.73	16.9	14.63	11.93	14.82	13.21	19.61	17.82
TCGA-WE-AAA4-06A	25.15	26.79	26.94	26.28	22.32	19.84	19.24	15.38	22.94	24.17	20.28	22.63	21.61	21.14	26.03	24.75	25.34	21.5	19.05	10.97	14.91	14.98	23.44	20.78
TCGA-D3-A1Q5-06A	25.11	21.41	21.64	21.59	17.27	16.13	17.74	13.73	17.5	18.29	13.87	14.33	17.4	15.24	19.51	19.4	21.27	16.31	13.95	10.11	12.19	17.71	19.63	15.8
TCGA-EB-A85I-01A	25.07	26.34	25.72	25.26	20.87	17.68	16.22	14.03	20.43	22.71	18.53	15.62	20.53	17.24	24.48	24.72	24.1	21.34	14.94	12.06	14.78	13.2	22.06	18.92
TCGA-FR-A3YO-06A	25.07	24.24	23.45	23.47	20.67	16.99	13.84	12.8	20.11	20.45	16.13	18.62	17.58	16.49	21.54	20.82	22.65	16.9	14.88	0	11.51	11.98	21.18	18.41
TCGA-D3-A51F-06A	25.05	25.28	25.86	25.03	22.11	20.45	20.3	16.74	22.86	23.81	21.09	21.43	22.33	19.15	26.23	25.2	24.29	20.84	16.29	12.58	15.54	16.96	22.03	19.06
TCGA-FS-A1ZS-06A	25.03	22.19	22.37	22.44	17.97	16.33	15.62	11.9	18.61	19.55	17	16.35	16.9	16.5	22.1	21.57	21.22	16.45	15.06	9.733	12.01	13.86	18.68	16.96
TCGA-LH-A9QB-06A	25.03	22.49	23.53	22.59	17.31	15.78	14.6	13.51	18.09	19.58	15.95	16.93	16.55	15.82	20.99	20.1	21.57	17.63	14.91	10.92	14.98	13.87	21.02	17.59
TCGA-EE-A3AB-06A	25.02	23.1	23.49	23.83	20.45	18.78	18.02	13.52	20.09	21.1	19.42	16.12	20.45	11.5	23.92	23.58	22.07	17.33	15.28	12.18	14.46	16.48	20.6	16.13
TCGA-DA-A1I8-06A	25.02	22.43	22.27	21.53	19	16.4	15.29	10.28	18.51	19.07	16.71	13.97	18.21	9.35	21.51	21.3	21.83	16.67	14.72	8.89	11.55	13.96	20.71	16.57
TCGA-EE-A2GO-06A	25	21.88	21.33	22.27	17.15	16.62	14.88	10.63	16.52	18.69	15.73	14.17	16.74	14.02	20.92	20.2	21.12	17.54	14.71	0	10.16	13.25	18.67	16.01
TCGA-D3-A51G-06A	24.97	23.39	24.05	23.38	19.15	17.58	18.05	14.33	20.08	21	17.41	19.26	18.15	17.6	23.67	21.98	21.85	18.03	15.34	0	12.35	16.78	19.89	17.86
TCGA-EB-A3HV-01A	24.95	23.86	23.57	23.75	19.73	17.76	17.57	12.99	20.39	21.27	19.22	15.79	19.42	17.01	23.5	23.05	23.04	17.97	15.74	9.857	14.06	12.62	20.89	16.54
TCGA-DA-A3F5-06A	24.92	22.74	21.9	22.12	17.39	15.65	15.05	13.63	16.85	18.55	15.43	13.09	16.77	14.26	20.52	20.03	20.72	16.63	14.98	0	8.226	14.38	19.65	17.07
TCGA-GN-A265-06A	24.9	24.24	24.65	24.33	20.85	19.11	19.43	15.79	21.88	22.09	19.39	21.47	19.95	19.83	25.04	23.52	22.83	19.5	14.42	11.99	14.95	16.26	21.03	17.79
TCGA-IH-A3EA-01A	24.84	25.54	23.99	23.51	19.75	16.52	16.03	13.68	19.37	20.4	18.03	18.81	18.43	18.54	23.08	22.29	23.71	19.64	19.27	12.7	15.27	12.33	22.42	17.89
TCGA-EE-A20C-06A	24.78	24.18	24.16	23.48	18.45	15.34	14.05	11.82	18.57	18.97	14.95	12.33	16.26	13.46	20.02	20.77	21.46	17.51	16.38	0	11.2	13.57	20.53	16.75
TCGA-D3-A8GI-06A	24.73	24.73	22.73	23.28	19.53	16.63	15.3	12.63	18.69	20.24	16.67	16.07	17.21	17.06	21.84	22.18	22.52	18.45	16.47	0	12.49	12.49	21.43	18.64
TCGA-ER-A194-01A	24.72	26.09	25.94	24.93	20.77	17.5	18.02	15.24	21.65	22.74	19.7	20.7	21.77	19.93	23.96	23.78	25.03	20.19	17.62	11.57	14.56	12.01	23.1	17.86
TCGA-GF-A769-01A	24.7	22.64	21.49	22.93	16.94	15.55	14.19	10.75	17.24	18.17	14.75	16.39	15.95	15.48	20.8	19.99	21.32	16.73	15.25	0	10.44	13.14	18.68	16.14
TCGA-EB-A299-01A	24.66	23.88	24.45	23.36	19.64	17.14	16.62	14.27	19.77	20.75	18.15	16.36	19.32	17.88	23.05	22.89	23.24	19.3	17.29	10.76	14.04	13.99	20.88	17.72
TCGA-FR-A7UA-06A	24.64	24.95	25.64	24.39	21.69	20.16	20.02	17.28	22.65	23.19	22.35	21.33	20.26	20.48	25.84	25.45	24.04	20.87	17.6	13.1	14.38	17.18	21.93	19.61
TCGA-EE-A2GE-06A	24.61	24.27	25	24.26	21.17	19.52	19.85	16.36	21.99	22.25	20.83	20.38	21.35	19.01	25.17	24.49	23.45	19.6	15.78	13.5	15.7	16.35	21.58	18.32
TCGA-BF-A5EO-01A	24.61	24.18	23.76	23.72	20.79	17.67	15.83	14.02	20.39	21.65	18.54	16.78	19.52	17.23	22.99	23.18	23.34	18.63	16.56	9.793	13.07	12.96	21.47	17.8
TCGA-ER-A2NH-06A	24.6	25.34	25.49	24.41	20.91	19.55	19.76	15.68	21.98	22.55	20.93	18.38	21.21	17.27	25.02	24.43	24.04	20.5	17.98	11.27	14.2	16.03	22.32	18.96
TCGA-XV-AAZY-01A	24.59	26.33	24.96	24.49	20.4	17.3	16.48	14.66	19.91	21.53	18.36	19.01	18.96	18.88	22.91	22.82	23.64	20.33	18.13	11.78	14.22	12.93	22.08	18.12
TCGA-D3-A3MR-06A	24.58	24.76	24.71	24.58	20.77	18.32	17.66	17.58	21.03	22.12	18.79	21.32	19.95	18.86	24.13	23.03	23.62	20.98	16.8	10.74	15.48	15.39	21.41	18.56
TCGA-EE-A2M5-06A	24.57	23.15	23.92	22.96	17.55	16.05	15.4	13.36	16.91	19.02	15.63	17.87	16.65	15.49	21.26	20.02	21.98	17.74	16.02	0	9.09	14.37	19.88	18.07
TCGA-ER-A2ND-06A	24.56	23.94	23.91	23.02	18.79	15.86	15.82	13.67	19.3	19.73	17.24	15.46	18	16.19	21.94	22.13	22.79	20.16	16.77	0	10.72	13	21.04	18.66
TCGA-EE-A2GH-06A	24.53	24.21	24.58	23.64	20.72	19.01	18.38	16.31	21.45	22.55	19.47	21.74	20.63	19.89	25.03	23.39	23.18	19.64	15.61	12.34	14.03	15.81	21.05	17.63
TCGA-EB-A3XE-01A	24.53	24.97	25.23	24.41	20.71	18.01	17.56	16.52	22.12	22.44	19.42	19.67	19.53	18.92	24.43	24.09	23.99	20.56	17.23	13.84	16.35	12.81	20.61	17.68
TCGA-FR-A7U9-06A	24.51	23.69	24.5	23.97	19.95	18.42	17.75	14.45	20.59	22.01	19.98	17.76	21.11	18.66	24.4	24.31	22.35	19.15	16.82	14.14	14.86	14.92	20.93	18.38
TCGA-D3-A2JA-06A	24.51	23.94	24.28	23.79	19.63	18.36	17.93	14.02	19.9	21.13	19.02	18.86	19.84	16.03	23.74	23.15	22.28	18.59	14.73	0	11.46	15.13	19.91	17.92
TCGA-EE-A29T-06A	24.47	23.1	23.41	22.71	20.58	19.63	18.94	15.79	21.2	21.95	20.26	20.67	18.92	19.32	24.79	23.62	22.75	17.74	14.61	12.4	14.11	15.53	20.04	16.83
TCGA-DA-A1I4-06A	24.44	23.53	22.99	21.99	20.23	18.18	16.82	11.22	19.81	20.87	18.14	18.83	19.58	16.18	23.82	22.9	22.46	17.51	16.34	11.17	15.35	15.08	20.83	17.4
TCGA-W3-AA21-06A	24.4	25.03	24.64	23.98	16.96	14.29	13.94	14.44	17.51	18.73	16.09	10.29	17.77	15.19	20.67	20.58	23.44	19.66	16.74	0	14.38	12.54	21.8	17.89
TCGA-DA-A1I5-06A	24.39	25.12	24.64	23.8	20.51	18.87	18.15	15.6	21.29	22.48	19.99	20.9	20.99	20.55	24.72	23.85	22.78	20.31	17.04	15.12	16.81	15.38	20.99	18.41
TCGA-EB-A3Y7-01A	24.39	24.21	21.42	22.1	18.02	14.05	12.81	13.95	17.38	19.33	15.91	16.66	17.15	15.08	19.97	20.12	23.52	18.41	16.82	13.05	13.09	10.94	21.02	20.68
TCGA-EB-A42Z-01A	24.37	23.53	24.08	23.37	20.2	18.31	18.13	13.25	20.7	21.72	18.5	18.1	19.06	16.06	24.01	23.42	22.51	20.88	17.47	10.83	13.41	12.03	20.85	17.06
TCGA-WE-A8ZN-06A	24.34	26.32	25.15	24.14	21.26	18.3	17.09	16.2	22.09	22.6	20.21	17.83	21.42	19.39	24.51	24.48	24.29	20.73	18.43	10.58	15.95	14.25	21.97	18.01
TCGA-BF-A3DL-01A	24.33	23.82	22.53	23.21	17.96	15.35	14.23	9.378	17.7	18.69	16.38	11.25	16.49	13.16	20.99	20.79	22.7	19.16	17.4	0	10.75	12.27	20.45	17.52
TCGA-D3-A3BZ-06A	24.32	23.93	24.07	23.54	20.29	18.6	18.07	16.32	20.83	22.23	20.24	18.65	20.85	18.91	24.38	23.89	23.41	19.09	16.53	12.83	15.61	14.86	21.04	18.71
TCGA-D3-A8GE-06A	24.32	22	22.86	22.08	19.54	18.9	18.4	14.93	21.13	21.65	19.41	18.92	20.04	17.71	23.96	23.24	22.41	18.63	15.92	10.85	17.03	17.79	20.16	16.97
TCGA-FS-A1YX-06A	24.32	24.27	24.43	24.18	18.2	16.64	16.3	12.05	18.9	19.75	17.19	17.13	17.63	15.36	22.2	21.31	22.51	19.2	13.46	10.71	13.93	14.53	20.9	17.77
TCGA-D3-A2JC-06A	24.3	23.52	23.67	22.78	20.11	18.36	17.94	14.75	20.84	21.5	20.16	18.76	20.94	18.81	24.39	24.16	22.43	18.58	17.07	13.91	15.02	14.38	20.67	18.51
TCGA-HR-A2OG-06A	24.3	23.96	24.47	23.86	19.32	17.8	17.52	16.65	19.72	21.19	19.06	19.35	18.59	18.35	23.66	22.76	22.83	19.04	14.95	12.82	14.46	14.98	20.82	16.9
TCGA-EB-A5UN-06A	24.28	23.96	23.98	22.94	18.1	15.35	13.79	14.05	16.85	18.23	15.28	13.78	16.9	13.4	21.26	21.41	22.17	18.55	16.14	0	12.63	12.9	20.65	19.28
TCGA-BF-A3DJ-01A	24.27	24.88	25.11	24.76	20.86	18.28	19.12	14.78	21.82	21.62	20.36	17.66	20.75	13.34	24.34	24.21	23.88	20.15	16.49	12.27	14.56	14.53	20.94	17.91
TCGA-D3-A8GB-06A	24.24	25.26	24.93	23.72	21.08	18.52	18.66	17.53	20.92	21.75	19.72	18.71	20.01	18.28	24.51	24.16	23.76	20.81	17.93	10.68	16.35	15.36	21.48	18.94
TCGA-BF-AAP7-01A	24.24	25.91	25.92	25.58	20.98	18.75	18.06	15.64	21.78	22.42	20.25	18.27	20.63	18.51	24.51	24.31	24.6	21.01	18.06	12.07	15.05	15.32	22.07	19.4
TCGA-D3-A8GJ-06A	24.23	26.23	26.35	24.73	21.94	18.88	18.01	17.54	22.92	23.52	21.01	14	21.93	17.24	26.03	25.79	24.47	21.41	18.59	13.13	14.76	16.37	22.19	19.7
TCGA-EB-A5SG-06A	24.22	25.02	25.51	24.75	22.19	20.56	21.26	17.39	22.8	23.43	21.51	22.12	21.88	20.51	26.35	25.05	24.66	20.94	16.6	10.3	14.28	16.51	22.19	19.73
TCGA-D3-A5GR-06A	24.22	22.93	23.36	22.62	19.45	18.4	17.91	17.46	20.42	20.99	19.06	20.23	19.19	18.62	23.92	22.29	22.32	18.46	15.79	12.87	16.62	15.47	20.43	17.51
TCGA-D3-A5GO-06A	24.19	26.16	26.66	26.13	21.8	19.35	20.78	16.55	22.67	23.38	20.71	22.93	21.55	21.09	25.85	25.02	25.02	21.49	18.11	10.81	14.14	13.25	22.01	18.9
TCGA-D3-A1Q8-06A	24.18	22.06	22.11	21.38	20.05	18.41	17.53	14.94	21.25	21.58	18.05	20.31	18.92	18.3	24.13	22.76	21.81	16.82	14.84	10.33	15.46	15.46	19.93	16.41
TCGA-Z2-AA3V-06A	24.17	25.14	24.96	24.5	21.94	19.78	19.17	15.6	22.54	23.42	21.47	21.54	21.57	21.34	25.22	24.86	23.99	19.48	16.74	9.362	14.13	13.13	22.3	18.58
TCGA-BF-AAP0-06A	24.16	24.96	24.53	24.26	20.66	19.03	18.5	17.56	21.48	22.29	20.43	18.49	21.43	19.53	24.8	24.39	23.81	20.39	17.3	13.67	17.08	15.83	21.35	18.81
TCGA-EE-A29X-06A	24.16	24.77	24.68	24.32	20.37	19.04	17.77	14.67	21.14	21.73	20.34	19.9	20.43	18.64	24.18	23.63	23.24	19.71	16.48	13.03	15.72	14.17	21.45	18.38
TCGA-EE-A182-06A	24.13	26.46	24.56	24.56	20.92	18.37	16.59	14.28	20.09	21.85	19.11	19.64	19.67	18.08	23.03	23.13	23.02	19.67	15.2	0	10.38	11.6	21.86	18.32
TCGA-EE-A2MI-06A	24.12	24.78	25.37	24.81	21.84	19.54	21.27	15.63	22.99	23.04	20.35	21.6	20.57	19.97	25.6	25.14	23.93	19.26	16.46	10.21	13.73	15.33	20.93	18.54
TCGA-BF-A1Q0-01A	24.1	23.8	24.62	23.96	21.94	18.61	18.65	15.68	21.71	21.97	19.8	21.3	20.5	19.1	25.02	24.57	23.49	18.1	16.08	13.26	15.67	15.23	21.53	19.22
TCGA-D3-A2JD-06A	24.07	23.82	23.32	22.74	19.57	17.75	18.32	17.53	20.25	21.45	19.63	11.52	20.12	15.5	23.55	23.16	22.84	18.75	15.26	10.91	17.15	14.22	20.84	16.59
TCGA-EB-A97M-01A	24.07	25.89	25.98	24.72	20.05	17.23	16.94	13.31	21.34	21.91	19.63	17.43	19.86	18.57	23.82	23.84	24.17	20.77	18.29	8.967	13.32	12.36	21.73	18.26
TCGA-GF-A6C9-06A	24.06	26.3	26.67	26.12	21.57	19.91	19.37	18.39	21.68	23.97	21.64	20.93	20.85	21.3	25.88	26.24	25.09	21.25	13.83	14.53	16.1	14.6	22.12	19.3
TCGA-DA-A1IB-06A	24.05	24.67	25.26	24.53	21.45	20.21	20.17	18.91	22.51	22.77	21.43	21.91	21.17	20.62	25.76	24.58	24.11	20.72	17.58	16.57	17.99	16.75	21.47	19.75
TCGA-GN-A266-06A	24.05	24.56	24.99	24.56	21.51	19.87	20.62	15.86	22.51	23.4	21.41	21.02	21.39	19.47	25.99	25.34	23.91	19.23	17.34	10.95	13.47	15.27	20.67	18.82
TCGA-ER-A196-01A	24.05	23.01	22.15	22.07	17.23	15.24	15.03	15.31	17.6	19.45	17.69	18.3	17.2	18.78	21.74	20.95	22.19	17.68	16.73	13.38	15.3	10.85	19.97	17.24
TCGA-GN-A26C-01A	24.04	25.19	25.98	25.21	21.79	20.05	20.77	15.87	22.59	23.02	20.85	21.93	21.33	19.57	25.68	24.71	24.02	20.33	17.42	8.075	12.78	15.45	21.39	19.19
TCGA-EE-A29R-06A	24.01	23.2	23.02	22.17	19.49	16.63	16.19	13.24	18.32	18.99	15.93	16.93	17.19	14.82	21.57	20.84	22.73	17.55	14.97	8.959	11.82	13.57	20.58	17.93
TCGA-EE-A17Y-06A	24	22.83	22.73	23.2	17.29	14.34	13.55	11.07	15.41	18.13	15.29	11.35	16.17	8.622	19.69	19.57	20.77	16.91	13.7	8.163	10.44	12.17	19.6	17.94
TCGA-FS-A1ZA-06A	23.98	23.86	23.32	23.12	19.54	17.29	16.89	14.19	19.87	20.23	18.29	18.25	17.43	17.28	22.98	22.24	22.16	18.46	15.85	11.71	14.15	15.62	21.65	18.45
TCGA-D3-A51J-06A	23.92	24.14	24.82	24.53	20.26	19.02	18.41	16.44	21.14	21.94	19.76	20.61	19.28	19.02	24.31	23.43	23.67	20.21	17.04	14.91	15.69	16.54	21.36	18.41
TCGA-FW-A3TU-06A	23.91	26.46	24.64	24.38	22	18.5	16.06	16.32	22.07	21.93	18.63	16.43	19.75	17.44	23.89	24.79	24	19.93	20.51	0	13.86	12.3	21.41	19.24
TCGA-D3-A2J9-06A	23.88	25.9	26.21	25.8	21.54	20.14	20.44	17.83	21.86	23.29	20.69	21.1	20.14	19.97	25.9	24.71	24.94	21.79	15.93	15.75	17	16.39	22.37	19.42
TCGA-EE-A2GD-06A	23.87	24.36	23.88	23.54	20.13	17.57	17.98	13.95	20.7	21.11	19.07	19.64	20.24	17.39	24.17	23.55	22.6	19.04	16.16	11.23	13.83	13.53	21.37	17.5
TCGA-EB-A4OY-01A	23.86	25.69	23.25	23.95	19.7	16.85	15.82	13.8	19.98	21.14	17.48	19.88	19.32	18.67	22.48	21.7	23.74	19.69	23.06	9.627	13.28	12.1	22.29	18.41
TCGA-ER-A2NB-01A	23.84	24.9	24.59	24.2	21.01	18.62	18.24	15.47	21.04	22.14	20.45	18.42	20.65	19.43	24.47	24.44	24.11	19.95	17.22	10.29	14	10.6	21.88	18.73
TCGA-GN-A9SD-06A	23.82	24.5	24.38	24.15	20.01	18.51	18.76	17.67	21.25	22.25	19.89	18.11	20.27	18.65	24.39	23.63	23.25	19.82	17.14	14.72	17.69	15.92	20.75	17.91
TCGA-D3-A2J7-06A	23.82	24.3	24.2	23.85	19.18	17.51	16.96	14.16	18.88	21.07	19.26	18.37	17.48	17.83	23.34	23.08	23.03	18.81	13.92	11.88	13.27	14.31	20.24	18.77
TCGA-EE-A2MC-06A	23.81	23.67	24.22	23.65	19.7	18.48	18.83	15.05	21.15	21.8	20	20.8	19.22	19.03	24.44	23.46	22.16	18.79	16.89	13.04	13.05	14.7	20.9	18.02
TCGA-FS-A1ZM-06A	23.8	24.31	24.3	23.83	20.34	18.49	19.01	14.61	21.42	21.87	19.66	17.69	20.38	18.23	24.31	24	23.33	19.2	16.96	11.25	14.09	14.81	20.98	18.7
TCGA-FS-A4F4-06A	23.79	25.65	24.28	23.89	20.11	17.74	17.9	15.04	20.89	22.21	20.1	18.93	19.68	19.12	24.15	23.8	23.35	19.24	12.45	9.209	12.34	13.1	21.23	17.93
TCGA-EE-A2MQ-06A	23.78	23.93	22.68	22.84	18.6	17.66	16.38	13.92	19.21	20.08	16.76	19.02	18.03	17.47	22.43	20.91	22.36	18.37	16.12	10.68	13.22	14	20.4	17.6
TCGA-EE-A2MK-06A	23.77	25.1	25.62	25.05	20.67	19.56	19.42	15.94	21.69	22.31	20.26	20.84	19.7	19.69	25.32	24.29	24.21	20.29	16.27	11.66	12.83	15.32	21.61	18.61
TCGA-XV-AAZW-01A	23.74	23.05	21.93	21.68	17.28	15.13	13.48	12.69	17.64	19.05	15.65	15.17	17.04	16.25	20.96	20.68	21.66	17.73	15.63	11.79	14.15	13.68	20.42	16.61
TCGA-ER-A197-06A	23.71	25.66	26.1	25.34	21.55	19.52	19.06	16.06	23	23.07	20.59	19.51	21.53	19.2	26.03	24.74	25.24	20.02	17.42	9.825	13.2	14.86	21.56	19.81
TCGA-BF-A5ER-01A	23.69	24.25	21.82	21.21	18.55	15.21	13.56	10.49	17.76	18.81	16.69	16.06	16.74	14.99	20.66	20.81	23.34	18.73	15.48	0	11.44	11.01	21.52	19.67
TCGA-D3-A3CB-06A	23.67	24.31	24.74	23.63	21.56	20.32	19.93	17.62	21.75	22.82	21.7	15.5	21.1	15.66	25.89	25.15	23.78	19.6	17.57	14.02	16.32	15.82	21.34	17.84
TCGA-QB-AA9O-06A	23.67	23.21	23.37	23.48	20.37	17.61	18.81	14.22	20.94	21.92	18.53	20.75	21.54	21.32	24.16	22.94	23.19	19.67	15.71	9.353	12.63	13.87	21.35	18.59
TCGA-D3-A8GS-06A	23.66	24.54	24.87	24.37	20.92	17.92	18.1	15.85	21.47	21.62	18.69	16.53	19.98	16.79	24.39	24.28	23.63	20.99	13.16	12.11	13.82	15.95	21.67	18.64
TCGA-ER-A199-06A	23.65	25.12	25.38	24.27	20.43	19.5	18.93	17.8	20.87	21.66	20.27	17.03	20.83	12.79	24.4	23.71	23.6	19.84	16.66	14.03	16.9	16.75	21.54	18.58
TCGA-D3-A51H-06A	23.63	24.53	24.88	23.93	21.61	20.33	20.2	20.43	21.94	22.53	20.96	20.91	21.8	18.58	25.49	24.41	23.71	20.77	15.71	15.44	18.77	17.51	21.34	19.59
TCGA-WE-A8ZX-06A	23.62	24.04	23.61	22.96	19.06	17.58	17.04	16.69	20.21	20.95	18.58	19.09	19.7	16.9	23.29	22.34	22.74	18.94	16.04	13.12	14.38	15.28	20.57	17.87
TCGA-ER-A2NC-06A	23.62	22.93	23.65	23.26	20.51	19.24	19.29	13.4	21.7	22.24	19.25	18.86	20.15	17.41	24.72	23.68	22.34	17.66	16.29	0	13.56	16.63	20.17	16.6
TCGA-EE-A3JH-06A	23.61	24.39	24.82	23.95	21.67	20.09	19.79	17.14	22.49	23.23	21.63	20.08	22.22	19.76	25.78	25.25	23.81	19.85	16.82	15.12	17.06	16.56	21.63	18.77
TCGA-QB-A6FS-06A	23.6	25.29	25.75	24.6	21.02	19.13	18.53	17.05	21.77	22.84	20.96	19.57	20.43	19.12	24.91	24.7	24.26	20.13	18.6	12.04	16.15	14.15	22.23	19.52
TCGA-ER-A3ET-06A	23.6	24.18	23.75	23.22	19.79	17.96	17.74	15.46	19.66	20.98	18.18	19.27	18.82	18.06	23.53	22.65	23.02	18.45	15.34	12.42	15.51	14.71	21.06	18.59
TCGA-EE-A20F-06A	23.59	24.16	24.21	23.54	19.79	17.74	17.96	15	20.67	21.21	19.49	18.01	19.68	17.5	23.78	23.51	22.72	19.4	17.75	12.35	13.89	14.65	21.13	17.92
TCGA-D3-A3C3-06A	23.58	23.28	22.74	22.05	19.64	17.28	17.85	14.87	19.96	20.7	17.45	17.85	18.04	15.35	22.74	21.78	22.57	18.41	14.72	12.05	15	15.95	20.81	17.73
TCGA-BF-A5EP-01A	23.58	23.01	22.31	21.48	17.9	15.27	13.77	10.06	17.66	18.24	14.62	15.89	15.58	13.14	20.39	19.78	21.99	17.32	15.35	0	8.437	12.64	20.3	16.92
TCGA-FR-A3YN-06A	23.57	24.86	24.88	24.35	18.87	17.52	17.2	13.89	20.61	21.15	18.26	19.29	19.22	17.92	23.66	22.61	22.84	19.29	15.31	9.444	12.28	13.02	20.54	18.37
TCGA-EE-A3JD-06A	23.56	24.78	25.45	24.49	21.43	19.79	19.87	18.6	22.76	23.13	21.74	14.52	21.93	16.8	25.96	25.3	23.73	19.84	17.26	13.36	17.47	16.74	20.88	18.46
TCGA-EE-A2MH-06A	23.54	23.61	24.53	23.91	19.92	17.85	17.62	16.95	20.44	20.94	18.99	12.45	20.02	14.05	23.78	23.17	23.84	19.63	16.47	14.09	17.4	16.28	21	18.52
TCGA-EE-A2MP-06A	23.54	25.32	25.35	25.26	20.77	18.82	18.55	15.29	21.46	22.04	19.97	17.28	20.89	15.89	24.35	23.87	24.16	21.04	15.97	11.21	12.85	14.38	21.85	18.13
TCGA-D3-A3MU-06A	23.54	24.68	24.34	24.07	20.41	17.98	18.01	16.04	21.1	21.59	19.1	19.6	20.01	19.47	24.49	23.67	23.28	19.31	17.52	11.99	14.56	14.11	20.89	17.47
TCGA-EE-A29A-06A	23.54	23.55	23.99	22.71	17.36	15.53	15.08	9.935	16.71	18.66	16.13	15.32	15.6	15.33	20.8	20.43	21.71	17.73	14.42	0	10.89	12.7	20.27	17.69
TCGA-DA-A3F2-06A	23.51	25.85	26.29	25.69	23.64	21.3	20.59	17.39	24.07	25.14	22.95	18.94	23.34	17.36	26.94	26.54	25.04	20.93	18.45	13.93	16.83	16.19	22.73	18.62
TCGA-GF-A6C8-06A	23.51	22.84	23.48	22.59	18.44	17.09	15.5	13.86	18.85	19.8	17.12	17.89	17.53	15.22	22.21	21.46	22.32	18.54	14.9	11.11	13.3	15.18	20.41	18.11
TCGA-BF-A1PX-01A	23.49	25.03	25.37	24.73	20.67	18.84	17.94	15.68	20.63	22.05	18.89	20.96	19.26	19.63	24.82	23.2	24.3	20.39	16.4	12.69	15.07	14.37	22.23	18.96
TCGA-EE-A29S-06A	23.49	24.99	24.38	24.57	19.28	17.37	16.92	14.48	20.55	21.48	19.51	18.01	18.79	17.53	23.69	23.21	22.73	19.61	9.923	13.72	15.03	14.31	20.41	18.15
TCGA-ER-A19L-06A	23.47	21.27	22.19	22.46	18.02	16.65	16.23	11.46	19.21	19.87	17.07	17.49	17.19	15.06	22.32	21.41	22.19	16.36	13.42	9.554	13.1	13.56	20.31	16.72
TCGA-DA-A1I1-06A	23.46	24.84	25.24	24.43	20.35	18.76	19.53	15.77	21.91	22.35	20.24	18	20.07	18.09	24.78	24.49	23.61	19.98	17.32	14.71	15.7	14.9	21.7	18.31
TCGA-EB-A44P-01A	23.46	23.6	24.06	23.3	18.18	15.83	14.72	13.01	18.28	19.46	16.58	10.33	18.28	12.51	21.81	21.75	22.9	18.67	16.62	11.6	12.68	12.4	20.8	17.13
TCGA-D3-A3C8-06A	23.45	26.01	25.9	25.06	22.51	20.49	20.59	18.01	23.62	24.29	22.73	16.55	22.26	19.89	26.88	26.42	24.45	21.4	18.25	12.48	15.54	16.68	22.23	19.75
TCGA-W3-A825-06A	23.45	23.59	23.53	22.8	19.41	17.93	18.18	14.03	20.5	21.31	18.67	19.3	19.37	17.44	23.79	22.85	22.37	18.62	16.08	12.58	14.5	16.34	19.63	16.72
TCGA-W3-AA1Q-06A	23.44	25.08	24.9	24.24	20.93	18.7	18.18	16.45	22	22.72	18.75	20.67	20.16	19.07	24.93	23.68	23.44	20.04	17.89	12.67	15.41	14.83	20.91	18.28
TCGA-EE-A3JB-06A	23.44	22.08	22.46	21.7	19.59	18.18	17.98	13.33	20.56	21.1	20.03	18.52	19.45	17.72	24.16	23.58	21.42	17.01	14.39	13.92	15.02	15.68	19.3	18.51
TCGA-DA-A1HV-06A	23.41	26.34	26.4	26.16	22.4	19.69	22.07	17.76	23.66	23.55	21.94	14.61	23.16	16.96	26.51	26.1	24.61	21.58	18.49	12.81	14.99	15.23	22.58	19.3
TCGA-ER-A19C-06A	23.41	24.17	22.41	22.75	18.7	16.15	16.27	11.81	18.6	19.27	17.49	11.34	18.7	13.3	21.8	21.54	22.46	16.78	15.23	0	11.1	12.66	20.4	17.18
TCGA-WE-A8ZM-06A	23.41	22.74	22.79	22.14	16.66	15.33	15.33	13.21	16.85	19.31	15.6	9.145	16.74	9.732	19.91	20.69	21.72	17.84	16.19	0	11.69	15.1	20.43	17.74
TCGA-D3-A5GS-06A	23.38	24.77	24.55	24.08	19.7	18.43	18.45	14.91	21.36	21.95	19.77	18.89	19.74	19.09	24.1	23.62	23.01	18.96	17.7	9.612	10.57	14.2	21.34	18.58
TCGA-D3-A51T-06A	23.38	25.4	25.07	24.15	19.5	17.43	17.6	15.02	20.62	20.76	18.92	18.71	19.49	18.18	23.4	22.7	23.94	20.4	17.37	10.84	14.54	14.27	21.29	18.05
TCGA-EB-A4P0-01A	23.36	25.88	24.59	24.56	20.03	16.92	17.59	13.97	21.24	21.12	18.25	18.95	18.52	18.27	23.5	23.25	24.31	20.69	17.46	10.17	12.24	12.53	21.17	17.87
TCGA-HR-A2OH-06A	23.35	25.99	26.37	25.48	21.75	19.7	19.66	16	22.99	23.64	20.97	18.94	22.18	21.02	25.84	25.4	24.49	21.56	18.38	14.51	15.21	16.61	21.75	19.8
TCGA-D3-A2J8-06A	23.35	24.6	25.37	24.84	20	18.35	17.97	16.49	19.32	21.75	19.78	18.95	18.36	18.51	24.03	23.85	23.65	20.44	16.32	13.78	15.29	14.65	21.77	19.59
TCGA-FR-A729-06A	23.35	24.95	24.94	23.79	20.5	18.85	18.8	15.81	20.87	22.05	18.64	21.05	19.39	18.4	24.42	23.36	24.02	20.33	17.05	13.23	15.08	16.22	20.75	18.1
TCGA-EE-A2M8-06A	23.34	25.47	25.81	25.35	21.66	20.23	20.35	17.02	22.82	23.83	20.69	22.83	21.24	21.35	26.39	24.74	24.78	20.53	16.2	13.03	15.83	16.84	21.7	19.04
TCGA-EB-A4IS-01A	23.34	25.62	25.99	25.02	21.2	19.25	19.09	17.71	22.66	22.87	19.83	22.18	20.51	19.93	25.22	24.13	24.73	21.22	17.97	13.27	16.05	15.36	21.69	19.13
TCGA-ER-A19S-06A	23.33	25.69	26.26	25.54	21.82	19.88	20.94	17.58	23.25	23.86	20.78	22.1	21.29	20.87	26.33	25.58	24.59	21.66	18.78	11.2	12.86	15.82	22.08	19.81
TCGA-EE-A29H-06A	23.32	24.25	22.85	23.05	18.66	17.07	17.11	15.3	19.49	20.04	18.72	17.9	17.75	17.64	22.72	22.09	22.23	17.94	22.5	11.47	14.07	14.06	20.23	17.19
TCGA-3N-A9WC-06A	23.31	25.62	25.98	24.98	21.19	19.35	19.73	18.34	22.54	23.15	21.23	21.24	21.12	19.19	25.5	24.94	24.57	20.34	17.76	0	11.25	14.27	21.97	20.45
TCGA-BF-A1PU-01A	23.31	23.8	21.79	23.38	16.66	14	13.75	9.254	16.05	17.61	13.96	14.08	15.53	13.52	19.26	19.18	22.43	17	13.27	0	12.36	12.6	20.56	16.94
TCGA-EE-A3J3-06A	23.3	24.63	24.52	24.28	19.4	17.29	17.23	14.87	20.22	20.5	17.55	18.44	17.55	17.38	23.28	22.99	23.31	19.43	15.13	11.49	14.88	14.52	20.91	18.49
TCGA-GN-A8LN-01A	23.3	22.53	22.27	22.02	19.07	17.16	16.66	13.19	19.15	20.49	18.42	16.56	18.47	16.46	22.87	22.31	21.8	17.93	14.65	8.325	13.23	13.95	20.07	17.46
TCGA-EE-A2MG-06A	23.29	23.45	24.16	23.52	20.12	18.84	19.01	18.29	21.2	22.06	20.26	18.72	19.74	17.96	24.55	23.75	23.29	19.49	15.83	12.7	17.33	16.29	20.49	17.73
TCGA-FS-A1ZB-06A	23.28	23.79	23.23	22.1	19.84	18.14	17.27	14.41	20.18	21.49	19.03	19.57	20.2	18.25	23.94	23.29	22.53	18.62	14.9	12.93	16	14.37	20.24	16.66
TCGA-ER-A42L-06A	23.27	23.28	24.02	23.09	20.7	19.2	18.84	15.72	21.41	22.1	19.05	20.42	20.6	20.01	24.75	23.49	22.94	18.91	16.06	12.28	14	16.12	20.32	17.61
TCGA-D9-A4Z5-01A	23.27	23.69	23.25	22.81	18.82	17.38	17.49	12.78	19.91	20.61	18	19.08	18.61	17.85	23.22	22.18	22.88	17.11	16.5	8.497	12.04	13.5	20.52	17.83
TCGA-EB-A6QZ-01A	23.27	24.19	23.39	23.4	18.26	15.31	13.69	13.72	17.49	18.72	15.86	11.3	16.74	12.06	20.83	20.11	22.86	19.05	16.31	0	12.78	12.87	20.36	17.25
TCGA-EE-A3JE-06A	23.26	25.43	25.6	25.24	21.63	19.98	19.75	18.36	23.15	23.59	21.84	19.9	21.28	19.57	26.19	25.8	24.34	20.49	17.89	11.78	16.95	15.9	21.5	18.92
TCGA-ER-A2NG-06A	23.26	24.53	24.59	24.27	20.45	19.07	18.56	13.68	21.18	21.75	20.25	19.45	20.29	19.74	24.75	24.07	23.58	19.57	16.69	10.66	13.17	14.29	21.43	19.39
TCGA-EE-A3AA-06A	23.26	24.41	24.81	24.99	20.08	18.3	18.02	16.48	20.53	21.15	19.41	17.85	19.81	17.06	23.83	23.5	23.69	19.68	11.91	12.43	15.92	15.22	21.23	18.07
TCGA-EE-A29N-06A	23.25	23.69	23.52	23.06	19.75	18.32	17.98	16.13	20.53	21.12	19.44	19.9	20.23	18.2	23.84	22.94	22.58	18.45	15.46	13.24	17.04	15.36	21.22	18.61
TCGA-D9-A4Z2-01A	23.25	22.16	21.05	21.1	18.99	16.94	16.5	10.68	19.21	19.52	16.8	15.05	17.73	16.48	21.71	21.48	21.62	17.12	15.17	12.63	14.85	13.17	19.98	16.78
TCGA-D3-A2JO-06A	23.24	23.3	23.67	23.16	20.35	18.98	18.47	14.88	20.84	21.7	20.35	18.55	19.51	17.85	24.55	23.85	22.95	18.72	15.98	14.69	14.15	15.15	20.64	18.85
TCGA-ER-A19N-06A	23.24	23.87	24.42	23.41	21.17	20.11	19.93	16.06	21.87	22.89	21.76	15.45	21.89	17.42	25.8	25	23.31	19.1	16.62	13.21	15.27	15.96	21.27	17.49
TCGA-WE-AA9Y-06A	23.24	23.08	23.22	22.38	19.54	17.5	17.45	15.99	19.71	21.2	18.13	18.65	18.28	18.02	23.51	22.62	22.44	17.8	15.17	11.28	15.59	14.69	19.96	18.24
TCGA-EB-A4XL-01A	23.24	23.37	23.47	22.88	18.59	17.13	16.96	15.13	19.67	20.44	18.45	19.02	17.82	18.72	23.06	21.99	23.07	18.66	16.78	13.83	15.28	12.88	20.51	17.77
TCGA-D9-A3Z4-01A	23.24	23.96	24.43	23.97	19.23	17.47	17.16	14.93	19.56	20.82	17.93	18.66	18.17	17.88	23.41	22.47	22.62	18.62	16.79	14.44	15.82	14.47	20.21	18.21
TCGA-D3-A5GN-06A	23.23	24.45	24.74	24.43	19.79	17.98	18.02	13.91	19.86	21.34	18.15	18.79	17.79	17.9	24.02	22.93	22.67	19.21	12.45	11.35	13.36	14.26	21.33	18.68
TCGA-D3-A3CF-06A	23.22	23.98	23.49	23.13	19.88	18.49	18.67	17.31	21.25	21.67	20.17	18.39	20.31	17.96	24.38	23.74	22.54	18.79	19.54	14.36	16.7	14.88	20.23	18.42
TCGA-D3-A2JL-06A	23.21	25.01	24.19	23.81	20.45	17.89	17.45	15.66	20.75	21.96	18.89	21.4	20.17	19.35	24.26	23.03	23.74	20.34	16.5	11.81	13.48	14.15	21.54	18.46
TCGA-DA-A3F8-06A	23.2	24.51	25.88	24.96	20.47	19.18	19.08	15.85	22.04	22.33	20.4	14.58	20.39	13.56	25.01	24.11	24.21	21.32	16.95	10.93	14.77	16.12	21.55	18.88
TCGA-GF-A3OT-06A	23.2	23.35	23.83	23.17	18.53	17.12	17.39	12.73	19.46	20.29	18.67	9.969	19.72	12.14	22.97	22.62	22.23	17.98	13.95	11.42	12.22	14.17	20.22	18.52
TCGA-W3-A828-06A	23.2	22.53	22.96	22.21	19.08	17.36	17.59	13.98	19.96	20.76	18.72	18.75	18.46	18.59	23.39	22.73	21.79	17.5	14.56	11.51	15.52	13.46	19.8	16.54
TCGA-FR-A44A-06A	23.19	25.14	25.62	24.61	21.72	20.33	20.37	17.3	22.73	22.97	20.39	22.5	21.5	20.87	26.11	24.4	24.07	20.85	17.11	12.24	13.52	14.96	21.44	18.77
TCGA-DA-A1IA-06A	23.19	23.61	23.49	23.37	18.34	15.2	14.28	13.22	19.57	19.32	15.07	17.07	15.95	16.52	20.98	20.34	22.45	18.35	16.43	9.678	13.72	12.31	20.89	17.44
TCGA-FS-A4F8-06A	23.18	23.92	24.25	23.44	20.11	18.6	18.61	17.64	20.61	21.74	19.73	13.82	20.19	16.14	24.47	23.46	23.57	19.58	16.18	14.37	17.19	16.19	20.67	17.62
TCGA-D3-A1Q4-06A	23.17	22.42	22.15	22.01	18.5	16.97	17.34	14.47	19.74	20.34	18.02	16.39	19.23	17.56	22.73	22.37	21.86	16.94	13.75	11.45	14.63	15.41	19.36	17.1
TCGA-FR-A8YE-06A	23.16	23.62	24.1	23.58	21.53	19.85	20.6	17.82	22.39	23.15	20.87	17.72	21.75	16.76	25.74	25.43	23.25	19.52	16.44	16.07	18.1	16.36	20.62	17.51
TCGA-W3-AA1V-06B	23.16	24.01	24.62	24.17	19.04	17.42	16.61	12.69	19.49	20.32	18.1	18.54	18.62	16.04	23.07	22.54	22.13	18.59	16.27	10.19	11.85	13.98	20.74	18.53
TCGA-FS-A1ZQ-06A	23.15	23.9	23.1	23.44	19	16.96	16.68	14.33	19.1	20.29	18.37	18.3	17.58	17.4	22.42	21.79	22.46	17.66	18.07	9.703	12.78	12.92	21.07	18.2
TCGA-GN-A4U7-06A	23.15	24.2	20.42	20.71	17.21	15.1	12.34	11.64	16.33	17.52	13.5	16.01	15.04	14.84	19.42	18.22	20.89	17.73	16.84	9.734	11.69	10.85	19.79	16.68
TCGA-D3-A8GV-06A	23.14	23.38	21.62	22.11	17.91	14.83	13.27	11.24	17.27	18.75	14.97	15.14	16.99	16.36	20.61	20.02	21.59	16.49	14.46	0	10.62	12.34	20.38	18.35
TCGA-ER-A19P-06A	23.13	25.54	25.98	25.64	22.28	20.37	21.71	19.03	23.37	23.66	20.78	22.85	21.75	20.83	26.57	25.22	24.73	21.42	17.9	14.94	17.37	17.03	21.9	18.98
TCGA-EE-A2GI-06A	23.12	24.33	24.84	24.34	20.3	18.3	19.05	16.3	21.53	21.88	19.22	20.11	19.28	17.04	24.42	23.67	23.52	19.54	16.88	9.521	14.81	14.94	20.91	18.68
TCGA-FS-A4FC-06A	23.12	23.96	23.88	24.04	18.99	17.13	16.34	13.5	19.2	19.84	17.3	17.51	18.59	17.16	22.51	21.56	23.32	18.58	15.1	12.23	14.39	14.53	20.24	17.33
TCGA-GF-A4EO-06A	23.11	24.52	25.19	24.63	21.39	20.04	20.65	18.06	22.06	22.71	20.85	21.53	21.55	20.97	25.63	24.57	23.78	20.46	15.22	14.91	15.42	17.38	21.24	18.57
TCGA-D3-A8GD-06A	23.1	25.37	25.49	25.1	21.01	19.51	19.01	18.11	21.33	22.31	20.12	20.9	21.22	19.09	24.77	23.92	24.07	21.71	13.61	10.42	15.43	16.39	21.21	19.51
TCGA-GN-A4U8-06A	23.1	23.84	23.55	23	19.96	18.41	18.11	16.84	20.63	21.48	19.32	19.49	19.36	17.61	24.28	23.12	23.18	19.19	14.96	13.83	15.65	15.7	20.93	18.29
TCGA-D3-A8GN-06A	23.08	25.51	26.22	24.87	21.24	18.96	19.53	16.78	21.49	22.42	19.66	20.38	19.63	17.69	24.86	23.94	23.32	21.14	19.28	11.1	13.55	16.33	21.59	19.6
TCGA-D9-A3Z3-06A	23.08	23.36	24.12	23.47	19.88	18.13	18.22	16.61	20.83	21.44	19.73	15.18	20.99	17.26	23.84	23.48	22.9	19.64	22.43	12.34	15.45	14.64	20.45	18.08
TCGA-3N-A9WD-06A	23.08	23.61	24.44	23.7	20.06	17.89	17.19	17.17	20.15	20.72	18.51	19.65	19.01	18.29	23.55	22.65	23.13	19.85	16.94	13.97	16	14.56	20.39	17.6
TCGA-DA-A95Y-06A	23.07	25.56	24.69	24.11	17.34	16.09	15.04	13.28	18.11	18.74	16.58	14.72	16.81	15.28	21.11	20.59	23.18	20.08	17.18	10.74	12.16	13.34	21.33	18.62
TCGA-EE-A20H-06A	23.07	23.27	22.63	22.55	16.81	14.98	15.03	11.96	17.42	18.01	16.32	11.01	16.97	12.14	20.73	20.2	21.5	17.29	14.55	10	11.88	12.94	21.26	17.62
TCGA-FS-A1Z4-06A	23.05	23.58	23.7	23.23	19.35	18.34	18.38	17.49	20.33	21.4	19.07	18.9	19.25	16.67	23.85	22.51	23.06	19	16.4	11.86	16.05	15.2	20.08	18.28
TCGA-BF-AAP8-01A	23.05	24.95	24.16	23.29	18.88	16	14.36	11.95	19.27	19.3	17.2	17.29	17.11	16.14	21.75	20.95	23.16	19.09	17.07	9.904	9.863	14.02	20.38	17.83
TCGA-D9-A6EC-06A	23.05	24.81	22.19	23.34	18.16	16.17	15.24	12.73	18.43	19.46	17.29	15.74	16.75	15.1	21.79	21.66	22.67	18.6	16.03	9.603	11.56	12.57	20.75	17.55
TCGA-EE-A3AG-06A	23.05	20.77	20.5	20.28	18.82	15.39	16.24	11.61	18.08	18.4	14.89	14.15	15.79	12.96	20.94	20.2	19.73	14.62	13.22	10.1	13.09	15.97	19.21	16.61
TCGA-EE-A2MR-06A	23.03	23.44	23.89	23.29	20.76	19.56	19.97	17.78	21.8	22.77	20.69	21.8	20.61	20.26	25.5	23.97	23.24	19.1	16.62	14.11	17.32	16.61	20.06	17.97
TCGA-GN-A4U5-01A	23.03	25.62	26.06	25.17	20.69	18.79	19.28	16.83	21.65	23.28	20.92	17.77	21.54	17.15	25.01	24.95	24.58	20.99	17.61	11.11	13.35	13.84	21.63	19.49
TCGA-EB-A6L9-06A	23.02	25.28	25.15	23.87	20.46	18.85	19.08	18.51	21.3	22.33	20.5	16.32	21.05	15.71	24.8	24	24.02	19.61	17.21	13.29	17.32	15.7	20.78	17.99
TCGA-EE-A3AF-06A	22.98	25.13	24.11	23.36	20.31	18.6	17.88	14.34	21.1	21.53	18.78	21.08	19.95	19.47	24.3	22.99	23.34	19.03	16.82	11.93	13.79	13.43	21.56	18.03
TCGA-ER-A19B-06A	22.98	21.2	21.16	22.29	19.76	17.03	18	11.38	17.33	18.83	15.74	9.964	16.9	9.874	20.53	19.94	21.5	15.39	14.28	0	11.75	13.38	20.03	16.63
TCGA-BF-A5EQ-01A	22.97	24.65	24.53	24.21	19.73	17.79	17.69	15.93	20.49	21.22	19.16	17.39	18.72	17.37	23.74	23.26	23.78	20.07	15.77	13.06	15.28	13.93	20.91	18.17
TCGA-EB-A1NK-01A	22.97	23.51	23.32	23.07	19.03	16.94	16.2	13.81	19.65	20.57	18.11	18.99	18.23	18.54	22.84	21.91	22.61	19.2	19.17	10.81	13.26	11.93	20.65	17.32
TCGA-ER-A19A-06A	22.96	24.42	24.83	24.61	21.48	20.07	20.3	15.25	22.67	23.17	21.54	21.93	22.13	19.79	26	25.29	23.66	19.91	17.54	12.7	15.14	14.75	21.16	18.8
TCGA-W3-AA1W-06A	22.95	25.46	25.72	24.77	21.35	19.64	20.27	17.33	22.82	23.35	21.65	19.91	21.12	19.68	25.93	25.25	24.21	21.29	17.5	12.55	14.92	15.8	21.73	19.64
TCGA-FS-A1Z7-06A	22.95	22.83	23.11	22.24	18.95	17.35	16.23	11.91	19.32	20.19	17	17.07	18.38	15.21	22.47	21.9	22.24	17.51	15.3	11.32	14.15	15.24	19.45	16.01
TCGA-EE-A2GP-06A	22.94	22.24	22.86	22.11	19.47	17.78	16.87	14.02	20.21	20.91	18.68	19.56	18.09	17.89	23.78	22.25	22.64	17.95	14.22	13.17	16.33	15.25	19.98	17.6
TCGA-WE-AAA0-06A	22.93	25.14	24.45	24.41	18.71	16.9	16.56	16.03	19.45	20.21	17.94	12.49	18.86	14.45	22.6	22.22	23.38	19.67	17.1	13.14	15.79	14.16	20.52	17.37
TCGA-BF-A1PZ-01A	22.93	24.09	24.01	24.24	17.27	15.31	14.17	12.71	18.49	19.09	16.45	16.91	16.85	16.66	21.48	20.96	23.12	19.87	18.11	0	10.91	12.47	20.4	18.44
TCGA-FW-A3TV-06A	22.91	24.58	22.93	23.06	18.29	17.13	17.09	15.66	19.59	20.01	17.83	18.19	18.9	16.63	22.74	21.64	22.51	18.41	17.36	8.726	13.49	13.73	20.45	17.71
TCGA-GN-A262-06A	22.91	21.89	18.63	19.58	15.75	12.44	9.705	11.4	15.22	18.36	17.74	17.21	22.22	21.77	14.23	18.55	20.75	16.19	12.7	0	8.191	14.85	19.29	16.11
TCGA-EB-A5UM-01A	22.9	24.16	24.32	23.71	19.78	17.54	16.66	15.66	20.58	21.67	18.49	19.56	18.53	18.45	23.62	22.63	23.79	20.21	16.43	13.93	14.98	13.28	21.74	18.37
TCGA-EB-A430-01A	22.9	24.75	24.67	24	18.8	16.71	16.12	14.44	20.11	20.67	17.43	18.01	17.76	17.49	23.27	22.68	23.01	19.43	17.14	10.34	13.11	12.5	21.09	18.36
TCGA-D9-A6E9-06A	22.89	25.88	26.27	25.92	21.63	19.99	19.98	16.93	23.5	23.48	20.97	20.26	20.88	20.52	25.84	25.67	25.08	20.39	15.84	11.43	15.14	15.89	22.66	19.9
TCGA-EE-A183-06A	22.89	24.72	24.08	23.8	19.91	18.09	18.28	17.42	21.02	21.81	19.16	19.73	20.42	18.57	23.82	23.28	23.4	19.73	17.63	13.91	17.06	14.74	21.14	18.02
TCGA-FW-A5DX-01A	22.88	19.62	20.25	20.06	18.42	16.56	14.89	12.32	17.77	18.47	15.67	15.44	16.01	13.63	20.67	19.41	20.38	15.22	11.98	9.152	12.11	13.67	20.04	17.11
TCGA-YD-A9TA-06A	22.87	22.58	22.66	22.38	19.12	17.82	17.57	15.31	20.13	20.87	19.76	17.65	19.42	17.04	23.73	23.04	21.6	18.06	16.86	9.506	12.74	14.39	19.06	15.99
TCGA-W3-A824-06A	22.86	24.99	25.1	24.61	21.12	18.28	18.14	15.6	22.08	22.64	20.35	17.16	21.69	13.41	24.97	25.01	24.35	20.19	18.12	10.67	13.09	14.1	21.43	19.12
TCGA-D3-A8GR-06A	22.86	25.39	23.53	24.33	18.62	15.45	14.07	14.22	16.49	18.38	14.1	12.63	15.11	14.44	19.86	19.9	23.24	20.08	13.58	0	12.55	13.6	20.32	18.75
TCGA-FR-A7U8-06A	22.84	22.23	22.07	22.17	16.95	15.03	14.25	11.97	17.14	18.45	16.41	12.46	17.01	11.46	20.93	20.44	22.09	17.34	14.66	0	10.23	12.45	19.93	18.03
TCGA-EE-A29E-06A	22.84	23.13	23.5	22.5	20.93	17.52	18.83	10.79	21.1	21.24	14.01	13.43	18.5	17.9	24.18	23.56	21.86	18.26	16.27	0	11.01	10.78	20.03	17.47
TCGA-GN-A267-06A	22.83	24.51	25.23	23.82	19.05	17.02	16.49	15.08	19.75	20.7	18.2	18.26	19.47	16.87	22.99	22.39	23.53	20.14	17.49	10.93	14.29	14.55	20.81	19.56
TCGA-FW-A5DY-06A	22.82	24.04	24.48	23.89	21.06	19.43	19.49	18.73	21.67	22.02	20.35	16.89	21.51	17.79	24.88	24.37	23.27	19.48	15.57	15.55	18	16.65	20.62	17.97
TCGA-DA-A95V-06A	22.81	25.31	24.74	24.35	20.08	17.98	18.11	16.15	21.14	21.9	19.62	20.16	20.15	19.56	23.81	23.28	24.7	18.65	21.07	11.54	13.7	14.86	21.86	19.04
TCGA-D3-A2JG-06A	22.81	24.31	22.51	22.37	17.26	15.36	14.76	12.87	17.56	18.83	16.32	17.46	16.24	16.03	21.25	20.34	22.66	17.96	15.11	0	14.55	13.65	19.71	16.88
TCGA-D3-A1Q9-06A	22.8	22.66	22.25	22.45	18.27	16.54	16.6	13.73	19.25	19.72	18.08	18.29	17.98	15.96	22.5	21.62	21.51	17.15	15.7	9.013	11.14	13.69	19.81	17.78
TCGA-RP-A695-06A	22.8	24.86	24.8	24.04	19.99	17.31	16.46	13.3	20.37	20.35	17.22	18.35	18.5	17.82	22.45	22.02	23.23	20.41	17.3	10.75	11.97	13.84	21.04	19.01
TCGA-EE-A29P-06A	22.78	26.53	26.84	26.16	21.9	20.26	22.43	18.6	24.13	24.29	21.37	23.53	21.73	20.7	26.58	25.4	25.22	21.39	17.94	12.11	14.7	15.73	22.43	19.65
TCGA-ER-A19D-06A	22.78	22.96	22.99	22.39	19.51	18.48	18.45	14.43	20.38	21.37	19.05	19.34	18.66	18.62	24.01	22.74	22.06	17.52	14	11.99	14.95	15.88	19.81	16.75
TCGA-EE-A2MU-06A	22.77	25.49	25.49	24.98	21.3	19.69	19.22	14.6	22.5	22.9	20.06	22.49	21.25	20.69	25.4	24.24	24.32	21.01	18.58	9.697	12.59	14.06	21.5	18.96
TCGA-EB-A551-01A	22.77	24.63	25.48	24.62	19.72	18.62	18.59	15.67	20.32	21.41	19.01	20.02	19.25	18.44	23.9	22.92	23.88	20.6	18.33	8.412	12.61	15.12	22.11	19.86
TCGA-ER-A193-06A	22.77	23.88	24.05	23.36	20.15	18.41	18.39	14.8	20.95	21.46	19.49	19.37	19.44	18.37	24.38	23.07	23.34	19.45	15.51	12.51	14.9	13.9	20.59	17.68
TCGA-EE-A20B-06A	22.77	23.18	23.07	23.31	19.69	17.82	17.72	14.35	20.6	21.07	18.43	19.53	19.65	17.95	23.75	22.62	22.42	17.95	15.33	10.96	14.54	17.67	20.41	17.02
TCGA-YD-A9TB-06A	22.77	24.2	24.24	23.98	19.43	17.71	17.63	14.51	19.58	21.13	18.62	16.54	18.27	16.08	23.37	22.85	23.1	19.39	14.92	11.52	14.94	15.5	21.18	17.75
TCGA-GN-A26D-06A	22.77	23.23	23.5	23.29	19.17	16.89	18.04	13.63	20.78	19.98	17.64	18.2	18.51	16.33	22.68	21.91	22.01	18.58	16.7	7.877	11.92	13.73	20.6	16.89
TCGA-D3-A5GL-06A	22.77	24.53	22.67	22.73	18.41	15.11	14.09	15.13	16.64	17.7	14.87	16	15.41	14.45	20.13	19.53	21.88	18.12	15.06	0	11.62	11.9	20.24	18.16
TCGA-EE-A2M7-06A	22.76	22.34	23.14	22.56	19.68	17.48	17.1	16.46	19.23	20.13	17.71	17.78	18.61	15.58	22.62	21.44	22.53	17.76	15.45	11.23	16.64	15.84	20.63	17.28
TCGA-EB-A550-01A	22.76	23.79	24.03	23.13	18.59	16.3	15.93	14.04	18.98	19.46	16.78	18.42	17.27	17.36	22.49	21.83	22.32	18.53	16.34	10.07	12.83	12.43	20.23	17.54
TCGA-EE-A2GM-06B	22.76	23.17	22.74	21.92	17.43	16.06	15.8	11.9	18.28	18.9	16.45	16.93	17.62	15.55	21.34	20.52	21.82	17.98	14.77	11.38	12.8	14.88	19.59	16.61
TCGA-ER-A19T-06A	22.75	22.2	23.66	23.68	19.84	18.21	18.04	14.09	20.28	21.15	17.68	19.85	18.47	18	23.75	22.58	23.01	18.65	15.23	0	9.24	14.96	20.36	17.07
TCGA-D9-A6EA-06A	22.74	24.27	24.2	23.2	18.01	16	14.77	14	18.83	19.52	16.24	17.51	17.08	16.43	22.22	21.54	22.47	18.51	18.73	9.224	12.82	13.48	20.31	17.3
TCGA-FR-A8YD-06A	22.73	23.42	22.76	22.27	18.96	16.59	16.09	14.38	19.2	20.08	17.88	19.09	18.76	18.26	22.38	21.63	23.14	18.2	20.22	11.99	13.03	11.62	20.77	16.13
TCGA-EB-A3XF-01A	22.73	24.74	24.64	24.61	19.93	17.62	17	13.93	20	20.98	18.33	17.62	18	17.41	23.18	22.52	24.86	20.69	15.85	10.66	13.94	14.11	21.58	19.86
TCGA-BF-A5ES-01A	22.72	26.24	25.31	24.2	19.56	17.16	17.39	13.24	20.33	21.33	18.91	12.79	20.33	15.57	23.47	22.94	23.98	19.73	18	11.33	13.92	12.13	21.49	18.8
TCGA-EE-A2MT-06A	22.71	23.23	24.05	23.23	17.44	15.25	14.63	12.47	18.42	18.93	16.9	15.07	16.63	15.17	21.7	21.41	22.03	18	15.52	9.948	13.23	12.76	20.17	16.82
TCGA-BF-A3DN-01A	22.71	22.57	22.13	22.53	17.62	15.83	15.16	12.32	17.71	19.1	16.42	16.5	17.29	14.92	21.32	20.54	21.85	17.84	14.97	10.58	14.26	13.67	19.83	16.49
TCGA-EB-A5KH-06A	22.7	20.76	21.09	20.8	17.85	15.29	15.91	13.84	18.7	20.05	16.24	17.19	17.18	15.02	21.21	20.68	22.58	16.55	13.87	10.17	12.93	12.94	21.06	15.39
TCGA-ER-A19E-06A	22.69	21.09	21.42	20.57	17.83	16.53	15.65	12.6	18.45	19.29	17.57	15.69	17.64	15.7	21.93	21.25	20.75	16.18	14.68	10.58	12.74	14.78	18.29	15.31
TCGA-ER-A19G-06A	22.67	23.99	24.42	24.03	19.11	18.12	17.48	14.37	20.09	20.67	19.8	18.17	19.56	17.14	23.68	23.25	22.83	19.15	11.82	12.61	13.81	15.41	20.53	18.32
TCGA-RP-A693-06A	22.67	24.03	24.53	23.52	20.34	18.72	18.5	16.06	21.05	21.78	18.93	20.15	19.24	18.56	24.34	23.48	23.66	19.6	17.07	10.53	13.35	15.71	20.82	18.01
TCGA-EE-A2MJ-06A	22.66	24.93	24.65	24.62	20.53	19.03	18.86	17.4	21.13	22.21	20.39	19.43	18.57	19.01	24.63	24.18	24.05	19.95	14.41	13.55	16.12	15.33	21.59	19.4
TCGA-Z2-A8RT-06A	22.66	24.15	24.6	24.33	19.54	18.24	17.84	15.33	20.93	21.71	19.92	18.99	19.49	18.97	24.14	23.32	23.76	20.18	15.8	14.05	16.11	16.09	20.63	18.56
TCGA-ER-A3EV-06A	22.65	25.64	24.18	23.49	19.57	17.3	17.19	14.8	21.89	20.53	18.55	19.46	18.94	17.28	23.14	22.52	23.67	18.56	22.82	12.93	13.89	14.04	21.86	18.28
TCGA-EE-A29C-06A	22.65	22.91	22.03	21.84	18.8	16.67	16.36	13.8	19.03	20.03	17.02	16.87	18.3	15.49	22.32	21.75	22.01	17.26	14.01	10.44	14.46	13.86	20.1	18.79
TCGA-EE-A3AD-06A	22.64	24.35	24.23	23.65	16.81	14.69	13.83	11.09	16.58	18.01	13.66	15.64	14.26	13.91	19.66	18.07	23.26	19.58	16.56	0	9.459	12.08	20.85	17.97
TCGA-ER-A19J-06A	22.63	22.51	21.66	21.54	18	16.73	16.68	11.79	19	19.94	17.66	16.3	18.19	15.16	22.17	21.57	22.2	17.23	13.48	0	11.66	14.06	20.17	17.01
TCGA-XV-A9W2-01A	22.63	24.04	22.64	23.17	18.56	16	14.54	14.55	18.02	19.05	16.63	16.42	17.08	18.17	21.44	20.88	22.47	18.25	15.99	12.08	13.89	12.07	20.64	18.53
TCGA-BF-AAP6-01A	22.63	21.95	20.88	20.3	17.99	15.58	14.72	11.41	18.48	19.21	16.9	12.55	18.12	14.52	21.66	21.1	20.68	16.64	14.69	12.62	14.01	11.98	18.61	15.51
TCGA-D3-A8GC-06A	22.62	22.53	22.24	21.52	18.26	16.9	16.04	14.69	19.17	20.05	17.45	18.06	18.18	16.03	22.58	21.47	21.93	17.8	15.81	9.142	13.59	14.28	19.05	17.74
TCGA-YG-AA3N-01A	22.61	24.11	24.59	24.2	20.97	18.69	19.15	15.35	22.57	23.01	20.58	21.02	20.61	20.36	24.64	24.75	24.1	18.81	16.64	11.19	13.88	12.7	21.92	18.76
TCGA-D3-A1Q7-06A	22.6	25.28	25.62	25.33	20.22	19.08	18.81	15.93	20.87	22.41	20.81	14.15	21.22	15	25.27	24.69	23.95	20.55	17.84	14.49	15.19	16.31	21.35	19.53
TCGA-EE-A2ML-06A	22.6	24.34	24.6	24.81	19.61	17.95	18.14	14.31	20.58	20.52	18.63	17.06	20.36	19.67	22.96	22.44	23.87	20.26	17.55	0	14.41	15.04	20.56	17.69
TCGA-FS-A4FB-06A	22.6	22.44	19.8	21.68	16.97	14.53	14.43	10.88	17.2	18.16	14.81	14.45	15.82	15.04	20.11	19.7	20.35	15.57	13.38	8.299	13.01	12.77	20.11	16.05
TCGA-GN-A4U3-06A	22.59	22.42	20.98	21.85	17.32	15.01	13.01	13.43	17.16	18.17	14.6	9.782	16.52	10.37	20.01	20.25	21.83	17.49	14.21	0	12.09	12.44	19.22	16.2
TCGA-EE-A2A6-06A	22.58	23.81	24.03	22.65	19.43	17.98	17.5	16.06	19.87	21.15	18.09	20.53	18.9	18.03	23.77	22.23	23.07	19.45	9.653	11.31	16.42	14.52	21.08	18.29
TCGA-ER-A19Q-06A	22.58	23.8	23.7	23.84	20.59	19.35	19.05	14.41	21.41	21.88	20.24	20.54	20.49	18.79	24.92	23.56	22.64	19.15	16.4	14.52	15.52	14.81	21.02	17.93
TCGA-FS-A1YY-06A	22.58	23.32	20.73	20.6	18.23	15.94	15.22	11.41	17.69	18.94	15.69	16.4	15.47	15.65	21.54	20.54	21.7	17.51	15.47	0	13.12	12.8	20.55	16.28
TCGA-EE-A3J5-06A	22.57	23.69	23.65	23.25	19.98	18.31	18.74	15.27	21.32	21.81	20.13	18.76	20.21	18.29	24.16	23.74	22.74	18.57	14.93	12.46	14.72	15.09	20.45	17.89
TCGA-FS-A1ZR-06A	22.54	24.02	23.66	23.88	18.41	16.64	16.3	13.47	19.55	20.39	18.46	16.6	17.54	15.84	22.76	22.23	22.83	19.25	15.91	12.55	15.46	13.43	20.87	17.68
TCGA-ER-A3PL-06A	22.54	23.76	24.72	23.42	18.52	16.48	16.45	11.92	19.54	19.88	16.17	18.4	16.82	16.53	22.43	20.56	22.67	18.48	16.69	8.433	8.392	13.62	20.16	17.98
TCGA-FS-A4F5-06A	22.53	23.12	23.28	23.16	17.66	15.98	14.85	14.48	18.12	18.91	15.29	17.76	16.68	15.88	21.45	19.95	22.61	18.15	16.41	9.006	13.32	13.36	20.15	18.29
TCGA-FS-A4F2-06A	22.52	22.38	22.52	21.9	19.61	17.29	15.55	12.9	18.81	19.86	18.02	16.21	19	16.68	22.82	22.24	22.26	16.68	15.65	10.32	12.95	14.28	20.13	17.72
TCGA-D3-A3C6-06A	22.51	23	22.56	22.26	17.59	15.26	12.96	9.813	16.74	17.53	14.57	15.28	15.85	13.17	19.68	19.1	22.13	17.48	16	0	12.67	12.77	20.93	18.25
TCGA-EE-A2GS-06A	22.5	24.16	23.97	23.16	19.21	16.55	15.58	12.69	19.07	19.96	17.54	15.59	17.5	15.72	22.11	21.71	22.42	18.81	16.71	11.32	13.93	14.38	20.95	17.61
TCGA-BF-A3DM-01A	22.5	23.55	23.84	23.55	17.79	14.62	11.68	10.83	17.59	18.45	14.61	14.91	16.65	16.16	19.64	20.23	22.03	18.42	15.98	0	8.878	15.47	20.87	17.61
TCGA-FR-A8YC-06A	22.48	24.63	24.55	24.37	18.42	16.85	16.5	13.69	19.27	19.97	16.55	17.26	17.48	16.98	22.34	21.45	23.55	19.52	15.69	0	11.06	14.79	19.87	16.94
TCGA-FS-A1ZF-06A	22.48	22.08	21.55	21.03	17.41	15.61	15.52	12.46	17.66	19.59	17.28	16.41	15.54	15.99	21.15	20.9	20.69	16.54	15.01	11.24	14.17	13.71	18.91	17.28
TCGA-EE-A2GN-06A	22.48	23.07	22.55	21.89	17.75	16.31	16.68	12.64	20.05	19.85	17.52	9.429	18.32	12.98	21.96	21.63	22.6	17.39	14.67	9.557	12.63	13.94	20.33	17.31
TCGA-D3-A8GP-06A	22.48	24.85	24.96	24.31	17.89	15.02	15.42	12.77	19.33	19.44	15.24	14.03	15.45	15.46	21.67	21.3	23.38	19.38	14.01	0	9.757	13.19	20.65	17.89
TCGA-EE-A29W-06A	22.48	21.47	20.76	20.6	17.21	15.49	14.62	11.58	18	18.93	15.45	15.54	15.73	14.01	21.02	20.01	20.63	15.78	13.98	10.09	15.41	13.92	18.47	16.45
TCGA-FS-A1ZN-01A	22.47	23.9	23.06	23.53	17.83	16.4	16.63	12.75	19.09	19.64	17.06	18.4	17.77	15.73	21.91	21.35	22.6	18.69	14.26	0	11.26	12.24	20.14	16.63
TCGA-WE-A8ZO-06A	22.46	24.52	25.25	24.55	20.68	18.7	17.5	14.71	21.12	22.03	18.55	20.63	19.05	18.57	24.7	23.4	24.01	19.42	18.14	9.888	12.58	13.99	21.26	19.04
TCGA-EB-A3XB-01A	22.46	25.28	24.96	23.96	19.23	17.33	16.42	13.97	19.86	20.59	18.78	16.91	19.54	17.27	23.35	23.16	23.15	19.18	16.92	11.58	13.7	12.61	21.31	17.74
TCGA-EE-A17X-06A	22.46	23.95	21.21	20.91	18.01	16.14	15.23	11.22	17.76	19.48	16.78	16.65	17.32	14.28	21.13	20.6	21.38	17.33	15.39	9.312	8.273	12.08	20.62	17.05
TCGA-EE-A29V-06A	22.46	23.97	20.95	21.82	17.87	14.95	14.28	12.11	17.69	19	16.3	11.61	17.65	12.09	20.96	21.54	22.45	16.89	12.06	7.94	8.896	11.15	19.49	16.06
TCGA-ER-A2NF-01A	22.44	24.86	24.16	24.22	19.17	17.58	17.3	15.94	20.35	20.81	19.44	17.8	18.45	17.04	23.39	22.96	23.72	19.71	19.9	11.95	12.96	12.31	20.48	17.48
TCGA-ER-A195-06A	22.44	23.45	23.95	23.01	20.05	19.02	18.72	15.02	21.12	21.88	19.66	13.2	20.4	15.2	24.48	23.47	23.01	18.69	15.2	14.43	16.58	16.24	20.86	17.88
TCGA-WE-A8ZQ-06A	22.42	22.03	21.6	21.56	16.1	14.16	13.39	14.48	16.51	17.18	13.58	15.55	15.08	13.7	19.57	18.36	22.19	16.2	14.73	9.358	12.49	14.53	20.6	16.55
TCGA-EB-A5UL-06A	22.39	24.45	23.95	23.59	19.11	17.28	16.62	15.39	19.85	20.44	18.39	13	18.64	14.48	23.09	22.23	22.66	19.35	16.75	10.5	14.04	14.56	20.76	18.06
TCGA-D3-A8GQ-06A	22.39	21.2	21.4	21.32	17.68	16.14	15.8	13.44	18.18	19.13	16.37	14.62	16.78	14.72	21.3	20.93	20.28	16.8	14.39	0	9.457	14.05	19.06	17.03
TCGA-D3-A3MV-06A	22.39	21.88	21.35	21.7	17.91	16.2	15.46	10.73	17.5	18.48	15.32	9.7	17.03	8.291	20.37	20.72	21.1	17.09	13.19	0	9.787	14.03	20.25	18.44
TCGA-D3-A5GT-01A	22.39	24.85	20.02	19.62	17.35	14.45	14.49	13.44	17.74	18.47	16.29	14.39	16.68	13.98	20.32	19.94	21.91	18.05	15.84	10.27	13.04	13.33	20.69	16.72
TCGA-EE-A2GT-06A	22.38	24.12	23.49	22.75	20.07	18.82	18.91	17.96	20.76	22.07	19.91	20.18	18.83	19.62	24.45	23.47	23.12	18.72	16.07	12.46	16.81	14.96	20.66	16.72
TCGA-EE-A29G-06A	22.37	24.2	24.24	23.58	19.88	17.77	17.55	14.94	19.76	20.61	18.73	19.2	17.31	19.14	23.21	22.09	22.34	19.73	14.64	13.1	15.66	13.88	20.89	17.62
TCGA-D3-A8GM-06A	22.35	24.49	24.05	23.45	18.21	17.13	16.75	15.5	19.7	20.41	18.43	16.66	17.91	17.12	22.85	22.14	22.62	19.72	17.27	12.69	14.44	13.84	20.01	19.03
TCGA-FR-A3R1-01A	22.35	24.49	25.53	24.67	21.48	19.45	20.59	14.57	22.51	22.76	19.51	20.89	20.28	19.48	25.61	24.89	24.73	21.34	17.62	9.699	11.24	11.42	20.91	19.44
TCGA-GN-A263-01A	22.34	24.87	23.27	22.84	19.42	16.91	15.92	13.81	19.57	20.21	17.95	16.63	16.7	16.32	22.82	22.53	22.68	18.06	16.57	10.01	12.97	13.96	19.34	19.04
TCGA-EB-A3Y6-01A	22.34	25.03	24.59	23.89	18.34	17.13	16.07	14.13	19.64	20.08	17.73	17.71	18.7	15.43	22.51	21.58	23.01	20.08	17.54	10.17	11.83	12.87	20.96	18.63
TCGA-GN-A4U8-11A	22.33	24.62	24.84	24.42	21.36	20.29	20.2	19.28	22.05	22.95	20.84	21.01	20.88	19.23	25.82	24.2	23.97	20.3	16.4	15.37	17.87	16.81	21.45	18.63
TCGA-ER-A19M-06A	22.33	25.2	25.23	25.04	20.71	19.13	20.16	15.88	22.21	22.46	19.96	19.1	20.5	19.93	25.48	24.83	23.7	20.1	16.07	8.221	11.98	13.75	21.04	19.47
TCGA-FR-A2OS-01A	22.33	22.02	21.77	20.79	19.18	17.11	16.19	12.84	19.76	19.98	18.34	19.49	18.86	16.46	23.15	22.24	21.9	16.72	15.86	8.611	11.74	12.5	19.11	15.84
TCGA-D3-A1Q3-06A	22.32	24.88	24.93	23.99	18.79	17.57	17.79	15.96	20.16	20.93	18.63	18.56	19.29	17.15	23.26	22.2	23.42	19.99	17.96	12.55	14.59	14.11	20.85	18.31
TCGA-EB-A82B-01A	22.32	24.77	24.77	25.03	19.13	16.99	17.03	15.86	19.53	21.13	18.77	19.5	19.45	17.86	23.64	22.97	23.73	19.63	21.56	0	12.82	14.62	21.62	18.38
TCGA-FS-A1ZC-06A	22.32	20.42	19.95	19.65	17.52	15.4	13.87	11.45	16.68	17.94	13.66	12.54	14.06	13.52	19.86	19.75	19.66	14.38	11.43	0	11.28	13.08	19.21	17.75
TCGA-ER-A1A1-06A	22.31	24.11	24.31	23.81	21.21	19.89	20.15	19.67	21.84	22.47	20.37	20.44	20.75	19.05	25.29	23.63	23.72	19.7	17.65	13.64	18.74	16.37	20.94	18.56
TCGA-EE-A2ME-06A	22.31	24.65	25.44	24.26	21.06	19.91	19.56	18.23	22.17	22.85	21.67	15.5	21.95	18.4	25.92	24.98	24	20.32	18.12	13.66	17.5	16.12	21.24	18.81
TCGA-EB-A41A-01A	22.31	23.44	22.9	22.47	19.74	17.41	15.07	14.23	19.84	20.58	17.23	18.12	18.42	17.96	23.68	22.3	22.78	18.77	15.65	9.779	12.06	12.48	20.2	16.78
TCGA-DA-A95X-06A	22.3	23.68	23.37	23.47	18.71	17.86	17.51	13.35	19.65	20.73	19.4	19.23	19.07	17.77	23.56	22.67	23.04	19.28	14.84	10.55	12.92	14.42	20.95	17.88
TCGA-EE-A2GL-06A	22.29	23.54	23.78	22.63	20.05	18.85	18.97	18.15	21.11	21.66	20.31	18.91	20.29	18.67	24.29	23.63	22.95	19.11	15.73	13.91	17.22	15.96	20.54	17.57
TCGA-EE-A29Q-06A	22.28	22.28	22.46	21.89	17.74	16.27	14.95	12.68	17.16	19.42	16.38	11.04	17.67	13.86	21.02	20.66	21.4	17	14.87	7.271	14.75	13.37	19.22	17.16
TCGA-FS-A4F0-06A	22.27	23.94	24.29	23.59	19.12	16.08	13.19	14.95	16.85	17.42	14.72	15.41	15.58	13.85	19.6	19.31	23.22	19.72	16.39	7.8	12.56	12.35	19.76	18.03
TCGA-DA-A1I2-06A	22.26	25	25.54	25	19.34	17.09	16.96	14.17	19.67	20.4	17.02	17.85	16.93	16.35	23.17	22.46	24.05	19.44	15.9	8.502	9.459	13.22	20.66	18.37
TCGA-EB-A51B-01A	22.25	25.54	25.39	25.07	22.05	19.65	21.31	15.37	23.33	23.18	22.62	19.07	22.33	15.66	26.17	26.17	24.34	20.67	17.7	10.24	13.41	12.01	20.66	18.97
TCGA-DA-A1HW-06A	22.23	24.02	24.01	23.79	18.88	17.94	18.36	14.51	19.88	20.79	18.58	18.39	18.61	17.09	23.45	21.96	23.38	19.12	21.72	11.48	14.25	14.59	20.9	17.91
TCGA-FW-A3R5-06A	22.22	22.87	22.54	22.44	19.02	17.28	16.92	15.26	19.3	20.69	18.78	17.38	18.52	17.06	23.12	22.34	21.9	17.78	15.64	13.09	15.43	13.57	19.39	18.21
TCGA-D9-A4Z6-06A	22.22	23.48	21.68	22.9	15.95	15.08	12.72	10.05	18.83	18.66	14.4	12.79	15.24	12.73	19.27	18.95	22.07	18.25	15.85	0	9.42	13.13	20.09	17.81
TCGA-EE-A3J4-06A	22.2	20.76	22.7	22.49	17.96	16.3	15.79	14.42	19.12	19.47	17.21	18.29	17.51	17.2	22.31	21.41	22.16	17.56	15.17	12.32	14.4	14.38	19.04	15.92
TCGA-EE-A180-06A	22.19	24.08	23.96	23.45	16.91	15.35	14.9	11.54	18.26	18.59	16.14	16.54	17.33	14.41	20.95	20.47	23	19.11	17.8	7.964	10.5	12.44	20.85	17.56
TCGA-DA-A960-01A	22.18	25.57	22.98	22.65	17.64	14.53	13.43	15.04	17.5	18.15	15.51	13.54	17.81	15.39	20.17	20.58	22.46	19.54	16.93	0	13.16	13.6	20.83	17.12
TCGA-D3-A51K-06A	22.16	26.1	24.63	24.6	19.63	16.65	16.7	16.07	20.29	20.91	18.76	17.33	20.08	18.13	23.01	22.67	24.35	20.9	19.5	0	10.98	13.74	22.19	19.32
TCGA-EB-A57M-01A	22.16	23.24	22.82	23.26	19.96	17.64	17.59	14.53	19.43	21.34	19.24	15.32	19.92	18.3	23.59	23.45	23.43	18.97	14.62	12.57	14.42	12.67	20.44	17.76
TCGA-EB-A41B-01A	22.16	22.9	21.37	21.08	17.58	15.53	14.61	12.22	18.31	19.37	17.16	16.36	17.67	17.2	21.59	21.32	21.66	17.44	12.86	9.692	13.11	13.64	19.62	17.24
TCGA-ER-A42H-01A	22.16	22.46	21.65	21.43	17.89	16.37	15.46	14.97	18.28	19.19	17.31	13.81	18.37	11.08	21.61	20.99	22.03	17.2	14.65	0	11.29	14.71	19.92	17.26
TCGA-D3-A2JB-06A	22.15	24.05	24.2	23.46	20.54	19.15	19.12	18.21	20.81	22.19	20.52	20.17	20.42	18.33	24.61	23.8	23.56	20.04	17.33	13.21	17.12	15.79	20.93	18.15
TCGA-HR-A5NC-01A	22.15	23.63	22.26	22.83	18.4	16.79	15.9	12.45	18.72	19.7	17.09	12.89	17.86	15.42	21.67	21.16	22.23	17.81	16.87	11.36	13.98	13.51	20.97	16.98
TCGA-EB-A5VU-01A	22.14	21.54	21.21	21.09	18.28	16.49	16.9	12.49	17.55	19.43	15.97	17.48	16.73	16.4	21.84	20.64	21.84	16.34	14.89	9.584	12.96	14.1	18.98	16.92
TCGA-3N-A9WB-06A	22.14	24.03	23.14	22.6	15.69	13.76	12.16	11.85	15.28	17.25	13.92	14.48	15.83	14.16	18.82	18.48	21.9	19.2	16.12	9.361	12.41	11.99	19.31	17.23
TCGA-EE-A3AH-06A	22.13	23.14	20.85	21.98	18.45	15.33	13.82	12.49	17.04	17.62	15.04	15.9	16.36	13.51	20.29	19.71	21.35	16.27	14.52	10.49	13.79	13.46	20.22	15.31
TCGA-D3-A3CE-06A	22.12	22.96	23.86	23.28	19.41	17.92	18.03	14.94	20.6	21.06	19.48	12.46	20.19	15.66	23.87	23.16	22.6	18.39	15.52	14.06	15.83	16.47	20.38	17.8
TCGA-WE-A8K5-06A	22.12	25.05	24.8	24.44	19.24	17.56	17.39	14.9	20.93	21.67	17.8	20.04	19.02	18.84	23.94	22.55	23.53	20.03	14.84	12.83	13.53	13.46	20.22	17.44
TCGA-D3-A5GU-06A	22.11	25.21	25.34	24.55	21.76	19.29	20.71	17.99	22.77	22.8	21.01	18.96	21.51	19.68	25.88	25.15	23.93	19.99	17.72	10.72	13.49	14.96	20.97	18.56
TCGA-GN-A8LL-06A	22.11	27.82	23.9	24.32	17.93	15.16	14.49	14.91	19.1	20.26	16.64	12.36	17.49	12.27	20.62	20.94	24.01	19.61	24.35	9.49	9.45	11.6	21.25	17.52
TCGA-FS-A1ZW-06A	22.1	23.77	24.74	23.26	20.63	19.19	20.36	16.99	21.48	21.49	19.86	18.89	18.87	18.62	24.74	23.89	23.22	19.17	17.04	12.89	13.81	16.27	19.54	18.52
TCGA-EB-A3XC-01A	22.1	24.75	23.71	24.21	18.3	16.59	15.51	13.38	19.22	20.23	17.67	17.7	18.49	17.67	22.84	21.7	22.54	19	22.46	11.25	13.98	12.43	19.85	17.48
TCGA-GF-A2C7-01A	22.1	22	20.48	21.3	16.91	15.51	14.34	11.18	17.79	18.5	16.2	16.59	16.62	16.27	20.88	19.85	21.65	16.22	13.93	11.07	13.25	12.6	19.12	15.95
TCGA-EE-A181-06A	22.09	25.53	25.66	24.92	20.97	18.79	18.91	15.92	22.19	22.3	20.36	18.86	20.86	18.77	24.94	25.01	24.09	20.66	17.43	11.91	14.47	14.64	22.09	18.91
TCGA-EE-A2A0-06A	22.09	22.89	23.54	22.59	20.43	19.2	18.65	17.89	21.05	21.88	20.45	19.07	19.28	17.75	25.01	24.1	22.43	16.93	14.27	12.52	16.22	15.87	19.26	17.17
TCGA-ER-A19F-06A	22.09	22.63	21.62	21.54	19.04	16.71	17.21	13.28	19	20.15	18.4	14.14	19.05	12.97	22.55	22.15	22.55	17.6	16.24	8.341	11.62	13.14	21.1	17.9
TCGA-BF-A9VF-01A	22.08	22.04	20.24	20.16	16.79	14.24	13.47	14.34	16.59	18.55	14.7	16.16	16.98	15.31	20.09	19.4	22.17	17.39	13.27	10.09	10.05	9.98	19.95	17.28
TCGA-WE-A8ZT-06A	22.07	22.51	21.95	21.24	16.72	15.25	15.36	13.9	17.53	18.54	16.04	9.104	17.4	12.27	20.61	20.14	21.03	16.77	14.83	12.23	13	13.77	19.6	16.12
TCGA-D9-A1JW-06A	22.06	24.48	24.76	23.95	19.65	18.43	18.53	15.4	21.18	21.47	19.07	19.76	19.52	18.99	24.11	22.8	23.91	20.41	22.23	10.75	13.59	13.92	21.33	18.53
TCGA-EB-A44O-01A	22.06	22.7	20.89	21.64	18.09	15.41	14.81	14.1	17.47	18.67	16.37	14.95	17.06	15.11	20.83	20.18	21.37	16.16	13.93	8.04	12.08	11.87	19.56	18.68
TCGA-EE-A2GC-06A	22.03	25.04	24.98	24.42	20.81	19.3	19.8	17.01	22.19	22.67	20.76	20.04	20.71	20.35	25.48	25.23	24.13	19.87	17.83	11.47	10.43	13.3	20.67	18.98
TCGA-WE-AAA3-06A	22.02	24.31	23.8	24.25	19.88	18.57	18.34	14.3	20.45	21.7	19.83	13.91	20.44	14.46	24.04	23.51	24.27	19.42	14.53	13.13	15.27	15.16	21.8	18.68
TCGA-ER-A19W-06A	22.01	24.89	25.17	24.29	20.77	19.57	19.25	16.26	21.87	22.74	20.74	21.52	20.51	19.96	25.48	24.33	23.67	20.09	17.71	14.81	16.58	16.58	20.99	19.61
TCGA-ER-A2NE-06A	22	23.08	21.93	21.51	18.29	13.83	10.63	9.495	15.26	18.01	12.12	12.36	14.76	13.65	16.86	16.77	21.21	15.94	14.66	0	10.19	11.86	20.29	17.86
TCGA-D3-A2JE-06A	21.98	19.43	19.66	19.14	15.83	13.41	13.51	12.8	17.3	18.91	15.04	13.32	15.46	12.83	19.54	19.2	20.41	15.13	11.6	10.93	12.09	12.68	18.59	15.64
TCGA-EE-A2MF-06A	21.97	24.49	24.53	24.01	18.76	17.17	16.65	12.92	18.72	19.41	17.8	15.83	17.74	15.97	22.39	21.98	23.65	19.3	17.39	7.82	12.68	14.21	20.64	18.79
TCGA-EE-A2GK-06A	21.95	23.98	24.59	23.85	21.59	20.55	20.92	20.24	22.27	23.3	20.49	22.51	21.12	21.04	26.1	24.16	24.06	20.15	16.44	15.23	20.14	17.84	21.16	18.41
TCGA-EE-A2MN-06A	21.94	25.44	25.48	24.83	20.55	19.01	19.69	16.64	22.65	23.29	20.37	20.74	19.52	19.94	25.64	24.83	24.22	19.67	16.82	11.6	14.43	15.17	21.55	19.32
TCGA-D9-A4Z3-01A	21.94	20.26	20.89	20.23	18.19	17.12	16.35	11.87	18.86	19.56	16.8	17.29	17.2	16.48	21.99	20.9	21.09	16.13	12.36	9.964	12.14	13.36	17.62	13.88
TCGA-EE-A2M6-06A	21.94	20.94	21.73	20.98	18.9	17.95	16.83	12.16	19.76	20.08	18.64	15.58	19.33	13	22.99	22.26	21.37	16.42	13.17	16.16	17.79	16.07	19.12	16.94
TCGA-EB-A5SF-01A	21.94	25.25	23.04	23.39	18.44	15.89	14.95	12.61	18.93	20.18	16.54	17.89	17.68	17.33	21.75	21.41	23.35	17.91	16.61	10.56	12.69	11.46	21.17	18.22
TCGA-FS-A1ZD-06A	21.94	20.66	20.22	19.96	17.66	16.63	16.36	9.176	19.07	19.35	16.38	16.98	17.6	14.76	21.94	21.32	20.45	15.12	11.57	0	11.87	13.46	18.33	14.51
TCGA-W3-AA1O-06A	21.94	22.77	21.32	21.8	17.13	15.57	14.71	13.09	17.22	18.67	16.26	11.31	17.23	11.27	21.08	20.6	20.69	18.77	13.63	10.11	13.8	13.2	19.82	18.35
TCGA-FS-A1ZY-06A	21.94	21.46	20.71	20.27	16.15	14.38	12.48	10.24	16.89	18.41	13.63	13.33	15.03	11.25	18.84	18.67	21.02	15.61	13.42	0	0	12.77	19.3	16.63
TCGA-DA-A1IC-06A	21.93	23.73	23.79	23.3	19.51	16.48	15.9	13.21	18.98	19.71	17.21	18.2	17.21	17.14	22.2	21.28	22.88	17.2	15.85	11.3	15.07	12.14	21.1	17.95
TCGA-EE-A2A5-06A	21.91	21.73	20.99	22.07	17.64	16.44	15.71	12.31	18.57	19.02	16.78	15.06	17.34	14.55	21.59	21.16	21.9	16.22	12.43	9.862	14.23	14	20.22	17.17
TCGA-EB-A24C-01A	21.91	23.9	22.16	22.67	17	15.31	15.19	12.02	18.24	18.85	16.42	15.79	15.79	15.5	20.99	20.39	22.82	17.75	17.25	0	11.33	12.3	20.29	17.57
TCGA-EB-A44N-01A	21.9	23.93	23.36	23.43	18.92	16.94	16.66	15.8	19.51	20.51	18.43	18.17	19.21	18.78	22.84	22.3	22.49	18.66	16.27	15.21	16.33	13.29	20.66	17.77
TCGA-DA-A95W-06A	21.88	24.66	24.92	23.44	18.71	16.95	15.68	13.08	19.23	20.09	17.2	17.47	17.46	15.71	22.48	21.63	22.95	19.29	17.26	11.22	12.85	14.84	20.24	17.97
TCGA-DA-A95Z-06A	21.88	21.72	22.32	22.59	17.88	16.86	16.3	10.8	18.4	19.49	16.92	16.99	17.32	14.92	21.85	20.78	22.48	17.98	14.23	9.212	13.08	14.47	20.58	17.17
TCGA-RP-A694-06A	21.87	24.65	23.94	23.62	19.4	17.79	17.44	14.82	20.11	21.17	18.55	16.41	19.5	16.84	23.39	23.13	23.15	19.16	14.82	0	12.02	14.72	20.31	18.29
TCGA-D9-A1JX-06A	21.85	25.16	24.74	24.16	19.37	17.99	17.53	13.92	20.18	21.04	18.38	19.1	19.13	16.92	23.32	22.28	23.31	19.8	17.79	11.34	14.24	15.12	21.11	18.31
TCGA-W3-AA1R-06A	21.84	24.46	24.42	23.39	19.51	16.77	16.5	15.72	19.73	20.19	17.01	18.36	18.66	17.74	22.83	21.98	22.81	19.68	16.19	0	12.61	13.46	21.35	18.74
TCGA-EB-A5FP-01A	21.84	23.78	20.15	22.04	15.79	13.31	11.44	10.77	15.77	17.02	13.5	14.23	14.48	13.83	18.72	17.67	21.68	17.8	15.76	8.019	11.14	10.32	20.12	16.78
TCGA-BF-AAP4-01A	21.82	25.66	24.5	23.55	19.63	17.84	16.96	14.54	19.9	21.21	18.6	18.74	20.2	16.91	24.03	22.92	23.68	19.71	18.55	12.55	14.34	13.39	21.23	18.99
TCGA-WE-A8ZY-06A	21.81	23.81	22.69	23.19	18.55	16.43	15.84	13.38	18.1	19.44	17.05	16.96	18.27	15.04	22.14	21.4	22.04	18.9	13.8	9.094	12.51	12.79	19.25	18.05
TCGA-D3-A2J6-06A	21.79	24.04	23.4	22.59	19.06	16.72	16.19	12.9	19.18	19.83	17.38	18.39	19.09	17.06	22.65	21.62	22.81	18.4	16.66	8.107	9.064	11.8	20.73	18.92
TCGA-WE-A8ZR-06A	21.76	22.04	22.58	22.26	17.86	16.39	15.88	14.6	18.74	19.7	16.97	17.48	18.46	15.72	22.12	21.26	21.78	17.96	20.19	0	13.54	13.01	19.9	17.84
TCGA-EE-A29D-06A	21.73	22.44	21.43	21.87	18.25	15.73	15.28	13.44	17.72	19.41	16.32	14.74	16.7	14.13	20.77	20.59	21.8	16.81	14.61	9.102	12.33	13.58	20.13	18
TCGA-EE-A29B-06A	21.72	24.64	23.58	23.49	19.68	17.66	16.93	12.76	19.66	21.05	19.37	18.54	17.76	18.35	23.19	23.11	23.45	18.43	16.16	9.586	15.19	13.42	21.64	17.98
TCGA-FS-A1ZE-06A	21.71	22.55	21.4	20.89	16.49	15.19	14.61	11.18	17.5	18.81	15.86	9.883	17.04	12.51	20.87	20.18	21.9	17	14.75	10.82	13.43	12.78	19.36	16.37
TCGA-EE-A3J8-06A	21.71	20.06	20.43	19.64	17	14.7	14.07	12.91	16.7	17.23	13.7	15.47	12.71	12.4	20.27	18.33	20.54	14.74	12.45	0	11.58	13.1	17.71	16.71
TCGA-D3-A1Q1-06A	21.7	22.72	20.2	20.86	16.24	14.99	15.37	9.378	16.58	17.68	13.93	11.25	15.57	13.19	19.27	20.26	21.17	16.14	14.31	0	9.75	13.56	19.84	16.58
TCGA-ER-A198-06A	21.69	23.89	23.95	23.5	19.15	17.6	16.97	11.97	20.03	20.48	18.53	16.13	17.96	16.13	23.37	22.59	22.49	18.88	16.71	10.97	13.64	14.16	19.65	17.16
TCGA-BF-AAOX-01A	21.69	26.63	22.7	22.96	18.77	16.07	14.7	13.36	18.76	18.93	16.51	15.89	16.93	15.99	21.43	20.66	22.46	18.39	13.53	9.872	12.64	11.88	20.87	17.75
TCGA-EE-A3AC-06A	21.68	23.56	24.05	23.45	19.39	17.98	17.99	14.42	19.88	20.9	17.71	19.83	18.23	18.21	23.9	22.12	23.22	19.34	17.19	10.61	13.83	13.38	20.45	18.04
TCGA-FR-A69P-06A	21.68	21.96	20.97	20.76	17.48	15.69	15.64	12.2	18.25	19.15	17.05	8.32	18.12	12.15	21.3	21.05	21.28	16.4	14.58	10.44	14.16	13.71	19.23	16.73
TCGA-WE-A8JZ-06A	21.64	22.61	22.35	22.45	18.58	16.53	16.09	13.73	19.03	19.96	16.29	18.48	17.28	16.84	22.11	20.47	22.15	18.03	14.82	11.92	14.5	14.65	20.05	17.18
TCGA-BF-AAP2-01A	21.62	24.44	24.56	24.36	18.94	16.5	16.16	14.97	19.64	20.65	17.94	18.91	17.92	18.14	22.85	21.97	23.43	19.52	18.66	13.45	15.35	13.92	21.15	19.15
TCGA-D3-A51E-06A	21.61	25.7	25.79	25.59	20.94	19.11	18.27	15.59	21.93	22.34	20.12	17.99	21.42	17.8	24.58	23.99	24.88	21.56	15.01	8.338	12.88	13.57	22.38	19.43
TCGA-GN-A8LK-06A	21.61	23.91	22.18	22.66	15.89	13.1	11.98	10.6	16.3	16.75	13.37	13.81	15.06	14.49	18.18	18.28	21.38	18.79	15.44	0	10.24	12.17	20.09	18
TCGA-EB-A5VV-06A	21.59	24.4	24.95	24.35	21.54	20.6	20.26	20.5	22.19	23.65	21.87	21.19	20.79	20.69	26	25.12	24.4	21.07	16.9	17	19.7	18.11	20.92	18.66
TCGA-D3-A2JH-06A	21.59	24.71	24.88	24.68	20.54	18.89	19.18	15.66	21.19	22.25	19.64	20.9	20.61	20.05	24.76	23.54	24.1	20.4	15.77	13.31	15.07	15.34	20.8	19.24
TCGA-EE-A2A1-06A	21.59	24.3	24.61	24.26	20.38	19.04	19.28	16.82	21.39	22.45	20.9	19.57	20.65	18.4	24.7	24.22	23.95	20.12	19.75	12.36	16.22	15.19	20.74	18.44
TCGA-RP-A6K9-06A	21.57	25.68	25.66	25.04	19.62	17.6	17.97	14.18	20.04	21.33	19.08	17.27	18.39	16.93	23.44	22.8	24.34	20.61	18.32	11.39	13.1	14.8	20.6	17.95
TCGA-EB-A85J-01A	21.55	25	25.36	24.93	20.45	18.82	18.29	16.18	21.2	22.79	20.38	18.73	19.81	18.77	25.39	24.78	24.74	20.28	17.35	13.28	14.48	14.82	22.15	19.64
TCGA-D9-A1X3-06A	21.55	22.58	21.63	21.41	16.79	14.48	14.18	12.08	16.63	18.23	14.4	14.64	14.93	14.91	20.01	19.16	22.06	17.29	15.32	0	10.98	11.86	20.03	16.2
TCGA-EB-A6QY-01A	21.53	23.26	20.89	21.31	18.11	15.79	14.71	13.91	17.38	19.1	17.04	16.67	16.35	17.05	21.34	20.72	21.58	16.74	15.58	11.15	13.5	11.05	19.29	18.42
TCGA-D3-A1QA-06A	21.52	24.72	22.84	24.27	18.92	16.44	15.86	12.49	19.45	19.14	17.7	9.856	17.57	11.51	21.38	21.07	23.27	20.03	14.97	7.667	10.43	12.92	20.66	17.37
TCGA-D3-A1QB-06A	21.51	26.35	25.69	25.24	21.28	19.74	19.37	17.43	22.17	23.33	20.32	19.47	20.26	20.23	25.56	25.13	24.54	20.73	23.28	9.543	14.31	14.45	21.66	19.62
TCGA-FS-A1ZZ-06A	21.5	24.23	24.06	23.99	19.31	15.17	13.89	12.24	18.1	17.7	15.17	14.51	15.68	14.82	20.11	21.59	23.86	19.53	17.78	7.705	10.47	12.33	20.51	18.86
TCGA-EE-A2A2-06A	21.48	23.4	22.92	21.9	19.01	17.36	17.23	15.61	19.68	20.22	17.25	19.37	17.74	17.62	22.98	21.19	22.27	18.38	15.07	12.71	15.76	14.87	20.03	17.75
TCGA-OD-A75X-06A	21.47	23.92	23.84	23.84	17.98	16.72	15.46	13.17	18.01	19.32	17.19	15.28	16.77	15.03	21.79	21.32	22.32	18.63	15.28	9.473	12.3	13.38	19.92	17.39
TCGA-FS-A1ZP-06A	21.46	23.04	22.36	21.56	19.97	18.6	18.08	15.15	20.72	20.96	18.07	20.04	17.77	17.57	24.12	22.05	22.65	17.14	17.45	13.03	16.07	14.94	20.37	16.78
TCGA-D9-A149-06A	21.43	24.93	24.56	24.64	19.52	17.96	17.73	14.7	19.98	20.99	19.65	18.82	17.46	17.89	23.55	23.06	24.66	20.7	17.45	10.72	12.58	13.98	21.86	19.77
TCGA-EB-A44R-06A	21.42	23.82	24.67	23.51	18.98	17.23	17.29	14.32	19.92	21	17.84	18.2	18.94	16.85	23.33	22.25	22.5	19.15	16.93	11.75	13.98	14.33	20.39	18.63
TCGA-FS-A1ZJ-06A	21.42	21.62	21.35	21.19	17.91	16.52	16.68	12.57	18.87	19.65	16.84	17.38	16.96	16.87	21.82	20.72	21.06	16.95	12.93	8.982	10.52	13.61	19.26	15.73
TCGA-EE-A2MM-06A	21.42	23.85	23.95	23.06	18.72	17.19	16.04	14.7	19.74	19.99	18.43	17.55	16.47	17.12	22.57	22.31	23.46	18.99	11	9.876	13.92	14.18	20.76	19.59
TCGA-EE-A185-06A	21.42	23.8	20.04	22.07	16.98	14.6	12.46	10.8	16.77	17.73	14.26	9.767	15.51	10.35	18.64	18.66	22.08	16.85	9.557	8.896	0	11.01	20.83	18.91
TCGA-FS-A1Z0-06A	21.41	24.36	24.54	23.42	19.62	18.35	18.76	14.76	21.08	21.28	19.69	18.12	19.2	17.6	24	23.32	23.27	19.32	17.34	12.51	14.35	15.61	20.59	18.73
TCGA-GN-A268-06A	21.41	22.29	20.3	20.22	17.17	15.45	14.42	10.34	17.61	18.93	16.19	11.62	16.95	9.725	20.46	20.11	20.69	16.91	14.19	10.26	12.22	13.29	19.66	16.48
TCGA-ER-A19K-01A	21.39	26.25	24.73	24.23	18.75	16.86	16.33	14.14	18.87	20.38	17.79	17.96	18.99	17.37	22.75	21.82	23.24	19.63	18.13	15	16.16	11.48	21.31	19.72
TCGA-EE-A2GR-06A	21.38	22.84	21.47	22.33	15.79	14.35	14.09	10.53	16.74	18.55	14.52	14.27	15.47	14.07	19.74	18.87	22.42	18.39	15.94	0	9.903	11.99	19.46	16.97
TCGA-WE-A8K1-06A	21.37	24.84	24.28	24.07	20.01	18.28	17.75	15.7	21.05	21.94	19.75	18.79	19.77	19.02	24.02	23.52	23.15	20.33	16.4	12.63	15.44	14.56	20.87	18.71
TCGA-EE-A29M-06A	21.37	24.43	23.14	23.47	18.75	17.06	16.82	15.47	20.27	20.12	18.66	16.73	19.12	16.77	23.05	22.64	22.75	18.32	20.07	14.33	15.15	13.55	19.92	18.34
TCGA-EE-A184-06A	21.36	23.71	23.16	22.56	18.74	17.55	17.26	13.52	19.79	20.22	18.63	18.4	19.09	16.54	23.04	21.99	22.37	18.66	16.04	9.287	13.2	14.13	20.86	17.2
TCGA-RP-A690-06A	21.36	22.92	22.3	22.89	18.22	16.62	16	11.19	18.87	20.05	16.31	15.03	17.67	15.13	21.64	20.67	22.67	18.36	18.93	10.19	10.15	12.43	19.55	16.26
TCGA-D3-A3ML-06A	21.36	22.62	21.59	22.69	15.19	14.11	12.84	11.09	15.79	16.29	14.32	8.796	15.31	7.389	18.98	18.38	21.86	17.8	13.25	0	0	11.32	19.1	17.73
TCGA-D9-A148-06A	21.34	24.21	23.15	23.45	19.14	16.84	17.38	14.01	19.76	19.99	17.8	18.25	19.31	17.45	22.55	21.8	22.72	18.74	21.29	10.82	12.59	13.38	20.25	17.91
TCGA-BF-A1PV-01A	21.33	20.4	21.21	20.72	16.58	14.62	14.02	12.15	17.16	17.75	14.92	15.68	15.55	15.28	20.27	19.3	22.02	16.84	13.77	11.18	11.82	12.08	19.94	16.29
TCGA-EE-A2MD-06A	21.31	22.79	21.6	21.52	18.57	16.98	17.18	14.94	19.57	19.63	17.81	18.29	20.15	18.69	22.5	21.64	21.37	17.05	14.14	11.56	14.26	14.29	20.47	18.69
TCGA-D3-A1QA-07A	21.31	23.62	22.78	23.45	19.51	17.05	16.72	13.59	20.33	20.62	18.23	11	19.29	13.23	22.8	22.63	22.46	18.52	14.47	11.93	14.46	14.02	19.99	16.75
TCGA-FW-A3I3-06A	21.31	22.01	21.6	21.85	16.77	15.22	15.23	13.79	18.24	18.61	15.13	17.33	18.83	18.92	20.9	19.46	21.71	16.74	20.05	8.014	10.78	14.19	19.3	17.59
TCGA-EE-A17Z-06A	21.31	21.93	19.07	18.67	15.85	15.12	14.78	10.81	20.43	18.23	14.36	14.91	16.4	15.34	19.04	18.99	19.92	14.84	15.39	0	12.99	15.45	18.97	16.28
TCGA-EB-A3XD-01A	21.3	23.99	23.96	23.43	20.23	18.59	18.17	16.44	21.08	22.4	19.74	20.04	20.52	19.28	24.63	23.58	23.78	18.8	20	16.57	18.55	12.26	20.73	17.76
TCGA-D3-A3CC-06A	21.3	22.86	22.65	22.69	18.3	17.05	16.55	12.82	19.23	20.18	16.75	16.77	17.36	15.53	22.28	21.18	22	18.74	15.6	9.882	13.39	12.68	20.37	17.58
TCGA-GN-A4U9-06A	21.27	22.34	21.8	21.59	18.07	16.74	15.57	15.91	18.57	19.64	16.53	19.05	17.98	16.97	22.11	20.68	21.2	17.11	14.91	11.59	13.65	14.62	19.29	17.69
TCGA-EB-A6R0-01A	21.25	25.05	25.5	24.83	20.8	18.75	20.06	16.76	21.97	21.25	19.88	19.89	20.37	17.47	24.76	24.08	24.28	20.82	18.55	0	10.91	14.19	20.74	19.29
TCGA-EE-A3JA-06A	21.25	24.25	24.6	23.71	20.64	18.62	20.57	15.99	22.04	21.8	20.22	20.59	20.2	17.74	25.11	23.78	22.88	18.74	16.17	0	14.43	14.4	19.7	18.13
TCGA-YG-AA3O-06A	21.24	22.57	22.26	21.86	18.21	16.92	16.6	13.47	19.22	19.98	18.45	17.02	17.88	16.4	22.53	21.81	22.25	17.85	13.62	10.03	13.77	13.59	19.41	18.25
TCGA-D3-A8GK-06A	21.24	21.85	20.34	21	16.32	14.22	12.95	10.69	15.5	18.35	14.68	15.46	16.08	14.24	19.55	19.09	21.42	16.62	14.98	0	10.74	12.17	19.66	16.43
TCGA-BF-AAP1-01A	21.23	23.39	23.64	22.98	17.39	15.49	14.66	12.32	17.57	18.97	16.27	16.89	17.24	15.65	21.63	20.74	22.7	17.92	15.96	11.73	14.48	14.31	21.36	17.34
TCGA-FS-A1ZT-06A	21.22	23.32	23.2	22.51	18.28	17.35	17.41	15.37	19.16	20.29	18.77	16.99	18.72	16.58	22.77	22.12	22.7	18.88	19.32	12.21	15.28	15.54	20.61	18.46
TCGA-YD-A89C-06A	21.21	21.01	20.11	19.35	15.98	14.9	13.82	11.34	16.53	17.92	15.4	12.01	16.58	12.7	19.82	19.61	19.74	15.45	13.68	0	11.39	12.83	17	13.42
TCGA-FS-A4F9-06A	21.2	24.3	22.93	22.64	17.18	15.51	14.68	13.99	17.67	18.53	15.83	17	16.31	15.72	21.12	20.21	21.78	19.41	16.34	0	12.44	14.21	19.23	16.77
TCGA-EB-A82C-01A	21.19	24.12	23.3	23.88	17.98	16.03	13.97	11.92	16.93	19.78	15.22	16.46	15.08	14.82	22.58	21.71	23.44	17.86	16.54	0	10.07	11.54	21.29	17.71
TCGA-FS-A1ZU-06A	21.18	21.78	20.91	20.57	17.07	16.01	14.33	11.69	17.02	18.14	13.03	12.18	14.5	14.22	20.39	20.06	21.1	16.3	16.69	0	11.82	13.73	18.03	16.85
TCGA-FS-A1YW-06A	21.13	23.7	21.73	22.09	18.36	16.85	16.6	14.42	20.4	19.9	18.09	17.27	16.76	16.51	22.17	21.64	22.15	17.71	15.08	11.31	14.01	13.82	20.56	17.01
TCGA-DA-A3F3-06A	21.11	24.41	23.63	23.15	17.66	16.85	16.68	14.73	19.49	19.92	16.64	18.88	17.07	16.56	22.62	20.72	22.94	18.58	16.91	11.71	12.62	13.49	21.46	18.72
TCGA-EB-A4IQ-01A	21.11	22.63	22.12	22.24	17.62	15.09	14.2	13.94	16.57	19.07	16.66	16.74	17.15	17.43	21.04	20.91	21.92	17.24	15.82	11.68	13.87	11.57	20.56	18.1
TCGA-EE-A3JI-06A	21.07	22.67	22.3	22.66	18.47	16.98	15.35	12.39	18.47	18.93	16.57	14.5	17.32	14.19	21.55	21.42	22.15	17.93	14.84	7.605	12.95	15.12	18.88	17.08
TCGA-EB-A5SH-06A	21.06	23.89	22.72	21.61	18.71	16.73	16.44	14.99	19.66	20.31	18.41	18.05	18.86	17.03	22.45	21.94	22.42	17.87	16.1	11.21	15.05	13.55	20.39	16.19
TCGA-EE-A20I-06A	21.05	24.61	24.19	23.45	17.98	16.68	16.54	13.37	19.49	19.97	17.78	18.33	17.93	15.35	22.64	21.64	22.56	20.5	17.5	0	12.95	13.78	20.68	17.88
TCGA-FS-A1ZK-06A	21.04	23.57	21.81	23.1	15.21	13.83	13.64	10.99	17.04	17.41	15.11	9.279	16.45	9.866	19.6	19.07	21.88	17.11	19.58	9.406	11.36	12.55	20.24	17.63
TCGA-D3-A51R-06A	21.03	21.1	19.47	19.37	15.5	13.77	15.49	9.518	15.85	17.65	13.1	12.8	14.63	10.98	18.52	18.01	19.01	14.86	10.82	8.349	9.306	12.7	16.75	15.17
TCGA-EB-A431-01A	21.01	24.24	22.76	23.25	16.85	14.93	13.71	13.05	17.65	18.57	15.94	15.99	17.28	14.63	21.11	20.2	21.9	18.2	18.23	10.47	12.96	11.45	20.4	18.28
TCGA-EE-A2GJ-06A	21	22.71	22.86	22.58	19.91	18.88	19.15	14.49	21.57	21.89	20.05	18.11	20.45	17.78	24.66	23.91	23.78	17.52	12.9	0	12.89	14.9	20.74	17.87
TCGA-FS-A1Z3-06A	20.96	23.16	22	22.87	18.4	16.32	15.16	12.86	18.34	19.15	16.96	15.58	17.83	15.4	21.78	21.77	21.82	16.67	9.387	11.63	14.13	12.91	20.38	18.31
TCGA-GN-A264-06A	20.96	23.03	21.61	22.21	18.46	16.94	16.95	11.9	19.58	20.47	18.05	16.24	18.41	15.83	22.62	22.04	22.39	17.62	13.49	0	12.13	13.16	20.83	17.07
TCGA-ER-A19H-06A	20.93	23.03	23.16	22.47	18.58	17.35	17.55	14.31	19.78	20.2	18.87	17.19	18.92	16.4	22.9	22.45	22.35	17.8	14.6	13.04	14.89	14.94	20.22	17.73
TCGA-EB-A5SE-01A	20.85	23.76	22.78	22.69	17.25	15.06	14.56	11.45	17.47	18.42	16.14	12.89	16.96	10.62	20.58	20.14	22.76	18.97	15.95	0	11.7	11.99	20.16	17.15
TCGA-WE-A8K4-01A	20.83	25.34	25.15	24.39	20.28	17.95	17.14	15.15	21.04	22.35	18.03	20.41	19.62	18.6	23.32	22.67	23.93	21.42	16.31	8.487	12.97	12.6	21.46	20.03
TCGA-D9-A3Z1-06A	20.79	24.14	24.63	23.46	20.36	18.96	18.58	15.56	21.28	22.09	20.52	19.6	20.06	19.53	24.52	23.94	23.06	19.8	17.6	10.36	13.73	14.52	20.72	19.55
TCGA-FS-A4FD-06A	20.69	23.14	22.84	22.77	18.01	16.35	15.89	13.21	18.73	19.56	17.51	15.89	17.86	15.16	21.92	21.53	22	17.88	19.91	9.269	12.23	14.07	19.87	17.48
TCGA-D3-A8GL-06A	20.64	24.1	22.26	22.24	17.4	14.63	13.47	13.08	16.17	17.61	13.54	14.19	14.37	14.12	19.46	18.74	22.11	19.06	15.12	8.364	9.906	12.95	19.87	17.67
TCGA-XV-A9VZ-01A	20.6	22.37	22.53	21.95	17.18	15.09	19.76	13.08	17.39	19.49	16.37	16.78	17.68	17.07	21.06	20.42	22.16	17.54	14.27	13.72	15.35	9.958	19.55	16.6
TCGA-EE-A2GU-06A	20.54	24.97	25.11	25.18	20.17	18.66	18.49	16.05	21.13	21.43	20	16.82	21.13	14.35	24.33	23.82	23.54	20.34	16.04	13.38	13.98	15.03	21.37	19.11
TCGA-EE-A2GB-06A	20.52	22.91	22.67	22.41	18.12	16.44	16.13	15.59	19.3	19.34	17.36	17.38	18.22	16.28	22.18	21.34	22.42	18.51	18.52	11.15	13.43	13.66	20.3	19.16
TCGA-EE-A2MS-06A	20.51	22.35	22.78	22.64	19.01	17.4	17.24	13.92	19.98	20.48	18.83	18.68	18.33	17.88	23.24	22.7	22.06	17.52	11.32	0	11.83	14.99	20.59	17.78
TCGA-GN-A4U4-06A	20.5	21.11	20.79	20.36	16.68	15.38	15.12	14.13	17.71	18.63	16.46	15.3	16.52	14.79	20.95	20.16	20.76	16.61	14.66	11.3	14.39	13.42	18.06	15.5
TCGA-EE-A3J7-06A	20.45	23.26	24.23	23.36	17.02	15.6	14.96	13.08	17.19	18.75	15.83	15.65	16.74	13.58	20.77	20.91	22.24	18.74	17.08	8.855	10.13	13.18	20.12	18.51
TCGA-EB-A24D-01A	20.39	24.52	24.52	24.05	18.06	16.54	16.89	14.89	19.23	20.06	17.47	18.1	17.26	17.15	22.53	21.4	23.52	19.04	17.37	11.36	12.7	13.3	20.48	18.32
TCGA-EB-A42Y-01A	20.27	23.78	23.01	22.61	18.54	16.09	15.37	10.98	17.85	19.28	16.47	16.98	17.7	14.52	21.81	21.06	22.25	18.5	16.58	7.818	11.86	11.88	19.83	16.98
TCGA-EB-A44Q-06A	20.22	25.28	25.56	24.66	21.86	20.57	19.95	18.07	23.46	23.36	22.36	22.6	21.38	20.93	26.18	25.6	24.09	20.58	18.12	10.86	14.14	15.45	22.04	20.97
TCGA-EE-A29L-06A	20.17	23.37	20.3	20.69	14.23	12.79	12.02	11.25	15.18	15.77	13.92	10.42	14.88	12.28	18.1	17.68	21.46	17.73	14	7.965	8.921	10.27	18.14	15.87
TCGA-FR-A726-01A	20.1	22.97	20.58	21.83	18.11	15.97	14.82	13.75	18.27	19.03	17.09	16.6	16.49	16.7	21.63	21.07	21.64	18.24	12.34	7.773	10.9	13.22	19.4	17.51
TCGA-D9-A6EG-06A	20.06	22.73	20.42	19.8	15.74	14.27	13.03	9.102	15.4	16.81	13.44	11.61	15.11	12.64	19.03	18.55	20.36	19.2	13.11	0	9.888	12.14	19.27	15.61
TCGA-Z2-AA3S-06A	20	22.54	21.59	21.75	17.85	16.34	16.18	12.84	19.3	19.77	17.67	14.57	18.55	13.84	21.95	21.51	21.94	17.02	13.9	11.53	14.33	15.1	19.01	17.16
TCGA-ER-A3ES-06A	19.97	22.49	19.58	21.41	15.93	12.86	12.02	11.55	15.42	17.76	13.08	0	14.07	0	18.46	18.08	21.27	17.02	13.3	0	10.6	12.27	19.39	16.15
TCGA-ER-A19T-01A	19.85	22.94	21.62	21.96	16.16	14.21	13.92	12.75	16.03	16.65	12.9	14.78	14	13.47	19.17	18.1	21.73	16.71	14.08	0	0	13.09	20.14	17.31
TCGA-FS-A1ZG-06A	19.76	23.15	21.82	22	16.68	15.22	15.14	11.86	17.59	18.19	16.52	14.18	16.52	14.01	20.72	20.27	22.36	17.69	15.1	10.2	12.7	12.23	20.38	16.52
TCGA-YG-AA3P-06A	19.46	21.46	21.78	21.69	16.65	14.92	14.64	12.09	17.66	18.12	15.86	11.26	17.17	11.96	20.81	20.47	22.05	16.29	14.85	8.802	12.34	14.3	19.96	16.6
TCGA-ER-A2NF-06A	19.19	25.45	24.71	25	17.97	16.13	15.69	14.92	18.93	19.41	17.26	15.24	16.94	14.97	21.96	21.56	23.78	20.63	20.39	0	11.29	13.5	20.37	17.42
