# Supplementary material for: TIMP-1 is an activator of MHC-I expression in myeloid dendritic cells with implications for tumor immunogenicity
Source: Genes Immun. 2024 May 22;25(3):188–200. doi: 10.1038/s41435-024-00274-7 (PMC11178497; doi:10.1038/s41435-024-00274-7)
Supplement: Supplementary file 7 — Supplementary Table 2 [file 41435_2024_274_MOESM7_ESM.xlsx]

## Sheet: Sheet1
Supplementary Table 2. Spearman's correlation coefficient and p values for TIMP1 Expression in skin melanoma tumors relative to the transcriptome of corresponding Lymph Nodes in patients with metastatic melanoma.
Gene	Spearman's (r)	P Value
FSTL5	0.770515	0.00551649	cT1S signature
SLC30A1	0.753335	0.00743091
CDKL5	0.735591	0.00987675
LIPA	0.726676	0.011305
HSPB2	0.716502	0.0131112
CC2D2B	0.704349	0.0155317
ASPM	0.69495	0.0176121
CCL24	0.686355	0.0196825
ADAT3	0.68522	0.0199683
MAN1A1	0.679271	0.0215152
SELENOM	0.677062	0.0221106
ANO10	0.675076	0.0226559
UBE2Q1	0.671386	0.0236943
AOAH	0.666087	0.0252437
SAR1B	0.66271	0.0262679
TFAM	0.648409	0.0309315
FLYWCH2	0.64245	0.0330361
ZFAND1	0.637342	0.0349181
APOC2	0.633139	0.036522
TMEM163	0.627831	0.0386198
DNTT	0.626239	0.039265
DSC2	0.620196	0.0417824
CREG1	0.618427	0.0425397
SLC40A1	0.616434	0.0434046
POLA2	-0.613971	0.0444901
TRIM44	0.610138	0.0462164
IGHA1	0.609952	0.0463012
PLA2G7	0.606611	0.047845
USP20	0.606302	0.0479896
RGS10	0.60362	0.0492565
H2AC15	0.601738	0.0501597
EPDR1	0.60161	0.0502214
CRNKL1	0.601394	0.0503257
CYFIP1	0.598671	0.051655
LYZ	0.596379	0.0527925
VRK3	0.595955	0.0530045
ARHGEF35	0.592951	0.0545253
KLHDC8B	0.591408	0.0553176
ITFG1	0.591337	0.0553543
OSGEPL1	0.590957	0.0555506
OR52E5	0.589693	0.0562078
EPB41L5	0.58829	0.0569431
IGSF6	0.58753	0.0573443
TCEAL3	0.584782	0.0588102
CEP72	-0.584644	0.0588845
USP11	0.583279	0.059623
DHRS3	0.581977	0.0603328
AXIN2	0.581726	0.0604702
INHBA	0.581672	0.0605001
NAA60	0.577937	0.0625724
ITIH5	0.575474	0.0639651
ERP44	0.575455	0.0639761
PAQR5	0.575389	0.0640137
ACAA2	0.571926	0.0660081
SETD9	0.571396	0.0663169
ZNF212	0.568707	0.0678993
SCAP	0.564163	0.0706304
LPAR1	0.559641	0.0734205
MCMBP	0.559085	0.0737691
DKK3	0.557579	0.0747173
HLA-DQA1	0.55757	0.0747228
PTRHD1	0.556899	0.0751481
ZNF83	0.55499	0.0763666
HPS3	0.553745	0.0771686
FASTKD1	-0.553722	0.0771831
PTGFRN	0.553513	0.0773183
ADAM32	0.552785	0.0777905
OCA2	0.55273	0.0778264
PIAS4	-0.549846	0.0797157
CTSB	0.548688	0.0804828
SP7	0.547638	0.0811825
ARSB	0.547461	0.0813014
ZNF641	0.546897	0.0816787
COL3A1	0.546597	0.0818803
ENPP4	0.54458	0.0832438
GGTA1	0.543832	0.0837535
DENND4C	0.543784	0.0837859
TRMT61B	0.543148	0.0842211
GCSAM	0.542142	0.0849119
COL6A2	0.54174	0.0851894
STAC	0.541569	0.0853075
MON2	0.540962	0.0857274
USP46	-0.540539	0.086021
ACTR1A	0.540388	0.0861254
PIANP	0.539927	0.0864465
SLC35A3	0.539854	0.0864977
FANCE	0.539726	0.0865865
CTDSPL	0.539623	0.0866585
STXBP3	0.539565	0.086699
CCL21	0.539436	0.0867894
TRAM2	0.53941	0.0868069
SLC15A3	0.538494	0.0874489
OXNAD1	0.537532	0.0881261
TDRD7	0.536969	0.0885244
NR2C2AP	-0.53603	0.0891909
BLVRB	0.534826	0.0900501
RNF141	0.534752	0.0901027
SPEG	0.534265	0.0904524
COMMD10	0.534209	0.0904922
TMED5	-0.533757	0.090817
CCL19	0.533755	0.0908185
HTATSF1	0.533	0.0913633
SLC22A17	-0.529495	0.0939199
GGCX	0.528589	0.0945888
LRRC15	0.528443	0.0946966
CUEDC2	0.527987	0.0950344
GIMAP1	0.527864	0.095126
TMEM37	0.527733	0.0952229
CAMLG	0.527195	0.0956231
CD109	0.526898	0.0958443
DYNC2H1	0.526312	0.096282
CENPK	-0.526243	0.096334
PSG11	0.526211	0.0963579
TBC1D2B	0.525904	0.0965875
GPBP1	0.525397	0.0969681
ANKRD49	0.525093	0.0971968
SGSH	0.524267	0.09782
ALKBH2	0.523534	0.0983754
CFAP91	-0.521822	0.0996797
TAS2R3	0.520721	0.100525
TUT7	0.520721	0.100525
LGALS9C	0.520038	0.101052
PPP3CA	0.519896	0.101161
IGLL5	0.51897	0.101878
MRM1	0.518415	0.10231
ZNF69	0.515662	0.104467
ARHGAP24	0.514585	0.10532
HSD17B14	-0.514247	0.105588
SNTB1	0.514247	0.105588
CYTL1	-0.514054	0.105742
NPNT	0.513712	0.106014
GSTM1	0.51319	0.10643
PEX2	0.513133	0.106476
FNIP1	0.512018	0.107369
EGR1	0.511804	0.107541
ETFBKMT	-0.511787	0.107555
TSPAN9	0.511738	0.107594
RSPRY1	0.510947	0.108232
GTF2E2	0.51078	0.108366
PLAU	0.509861	0.109111
CAPG	0.509828	0.109138
LRR1	-0.509802	0.109159
P2RY8	0.509298	0.109569
SPDYE3	0.508162	0.110496
FAM184B	-0.507062	0.111398
CLEC12B	0.506294	0.112032
SMIM40	0.506216	0.112095
GPR39	0.505432	0.112745
MCRIP2	0.505259	0.112888
PIM1	0.504608	0.113429
TNFSF8	0.504459	0.113553
MAFB	-0.503691	0.114194
ACP5	0.502387	0.115287
LY75	0.502215	0.115432
IFT43	0.502038	0.115582
CNOT10	0.502017	0.115599
UNK	0.501744	0.115829
WASHC2A	0.501614	0.115939
FAM20B	0.501208	0.116282
HSF2	0.501125	0.116352
TRIT1	0.500002	0.117305
RAMP3	0.499616	0.117634
LRBA	-0.498788	0.118341
SLC12A9	-0.497646	0.11932
LSAMP	0.497121	0.119772
KRTAP20-3	0.495892	0.120835
ATP5F1E	0.495285	0.121362
PTH1R	0.495124	0.121502
DRD4	0.49511	0.121514
GM2A	0.493401	0.123007
ST3GAL3	0.493366	0.123037
CD163L1	0.493173	0.123207
UNC119B	0.492859	0.123483
CEBPB	0.492231	0.124036
INCA1	0.492218	0.124047
PRKG2	0.49177	0.124442
C12orf29	0.490561	0.125514
DNASE1L3	0.490275	0.125768
FABP3	0.490056	0.125962
POLE4	0.489872	0.126126
GAK	0.489649	0.126325
ZNF442	-0.489484	0.126472
IPO4	0.488891	0.127003
KHDC4	0.488697	0.127176
ZNF714	0.488102	0.12771
TAF4B	0.487995	0.127806
NACC1	0.487651	0.128116
PTGDS	0.487206	0.128517
TSSK1B	0.486763	0.128916
MS4A6A	0.486009	0.129599
MTR	0.485999	0.129607
DES	0.485068	0.130454
ZNF530	0.484954	0.130557
EBPL	0.484574	0.130904
WHRN	0.48449	0.13098
FAIM2	0.483236	0.132128
TSGA10	0.483225	0.132138
MAP4K3	0.482749	0.132576
KPNA1	0.48267	0.132648
TIPRL	0.482509	0.132796
RSAD2	0.482254	0.133032
POLR2M	0.481849	0.133405
CSTB	0.481669	0.133571
FARS2	-0.481627	0.13361
MAEA	0.480396	0.134752
WWP2	0.480037	0.135085
GPR1	0.479803	0.135303
GLB1L	0.47974	0.135362
ACSS2	0.479604	0.135489
C18orf54	0.479527	0.13556
KANK2	0.479294	0.135778
MFAP4	0.479092	0.135967
RFC5	0.477427	0.137529
ENO2	0.477296	0.137652
CACNA2D1	0.477073	0.137863
TRIM16L	0.476815	0.138105
CARNMT1	0.4764	0.138498
ZMYND8	-0.476039	0.138839
FGD3	0.475932	0.138941
REC8	0.47586	0.139009
ECPAS	0.475848	0.13902
MAP3K14	0.475667	0.139192
HSD17B12	0.475558	0.139296
KCTD1	0.475272	0.139567
DIPK2A	0.474721	0.140092
SNRPD1	0.474059	0.140723
TOR1AIP1	-0.473356	0.141395
GPR183	0.473246	0.141501
TTLL3	0.472023	0.142676
UBB	0.471159	0.14351
SSBP3	0.470235	0.144406
WDR76	0.469789	0.144839
DTYMK	0.469377	0.14524
FOXF1	0.469319	0.145297
CCDC85C	0.469277	0.145338
JAGN1	0.469139	0.145472
NECTIN3	0.468188	0.146402
BLID	0.467752	0.146829
TK2	0.467649	0.14693
S100A16	0.467621	0.146958
DOCK10	0.466949	0.147618
QTRT2	0.466898	0.147668
VCAN	0.466341	0.148217
PGAP2	0.466306	0.148252
TMEM230	0.46555	0.148999
FPR3	0.465436	0.149112
WDR43	0.465001	0.149544
ATAD2	-0.464483	0.150058
KIAA1549L	0.464196	0.150344
CACNG4	-0.463457	0.151081
SKIDA1	0.4621	0.152439
TRIM26	-0.462005	0.152535
TGFBI	0.461836	0.152705
SLC22A1	0.461637	0.152905
MRGBP	0.461637	0.152905
ZNF219	0.461321	0.153223
CCDC91	0.460759	0.153791
DAPP1	0.460743	0.153807
LUM	0.460696	0.153854
IRF2BPL	0.460352	0.154202
PYROXD2	0.459821	0.154739
SCAND1	0.459505	0.15506
HHAT	0.459441	0.155125
BAZ2A	0.459335	0.155232
CAPS	0.459313	0.155255
IKZF5	0.459071	0.155501
SLC7A7	0.458847	0.155729
HECA	0.458526	0.156056
CCDC68	0.458366	0.156219
GSTT2	0.458109	0.156481
PKD1	0.457954	0.156639
CCDC138	0.456644	0.157981
CRTAP	0.456588	0.158039
POGK	0.456512	0.158116
GLA	0.456231	0.158406
SENP2	-0.456162	0.158477
BCL11B	0.455849	0.158799
UBE2F	0.455679	0.158974
GMDS	0.455444	0.159217
PACSIN3	0.455294	0.159371
DUS4L	0.454566	0.160125
S1PR1	0.454022	0.160688
RGS16	0.453454	0.161279
OR6T1	0.453009	0.161742
OR2A14	0.452488	0.162285
LZTS2	0.452254	0.162529
CHMP1A	0.4518	0.163005
MCFD2	0.451609	0.163204
PLXND1	0.450447	0.164424
SCCPDH	0.450168	0.164719
OSBPL3	0.45012	0.16477
ITPR2	0.450116	0.164774
C8orf58	0.4501	0.164791
GC	0.449637	0.165279
EGFL7	0.448995	0.165958
SRP68	0.448716	0.166253
GKAP1	0.44848	0.166504
NOTCH3	0.448277	0.16672
MYO1D	-0.448017	0.166995
HMG20A	0.447979	0.167035
AKAP13	0.447979	0.167035
ZBTB16	0.447076	0.167997
NR4A3	0.446887	0.168199
PDE12	0.445851	0.169308
STAU2	0.445228	0.169976
SLC25A4	0.445165	0.170043
CCDC17	0.444621	0.170629
GXYLT1	0.444141	0.171146
RARRES2	0.444132	0.171156
KLHL6	0.444021	0.171275
WDR36	-0.443361	0.171989
KIAA0040	0.443229	0.172132
EIF4G3	0.442951	0.172434
TGFBRAP1	0.442337	0.173099
TASP1	0.442118	0.173338
CXCL11	-0.441823	0.173659
HTRA1	0.44178	0.173705
OGFOD3	-0.44178	0.173706
NR2C2	0.44163	0.173869
C16orf95	0.440554	0.175044
IL17RC	-0.440256	0.17537
CSPG5	0.440041	0.175606
ZFHX4	0.439756	0.175918
VMAC	0.439509	0.176189
C1GALT1	0.439217	0.17651
COPS9	0.439088	0.176652
ADGRA2	0.439075	0.176666
TBC1D13	0.438711	0.177067
SELENOP	0.438604	0.177185
INTS14	-0.437639	0.178251
TGFBR2	0.437611	0.178282
WDR44	0.437562	0.178336
ERAP2	0.437291	0.178635
PSMF1	-0.437106	0.178841
GPR180	0.436674	0.17932
TMC8	0.436651	0.179346
SNW1	0.436525	0.179486
KCNQ5	0.436187	0.179861
ACSF2	0.43606	0.180003
SFRP2	0.435753	0.180345
SLC38A6	0.43571	0.180393
TM9SF4	0.435456	0.180676
OR51B4	0.435416	0.18072
NUB1	0.435072	0.181105
JMJD6	-0.434898	0.181299
VGF	-0.434758	0.181455
YPEL1	0.434531	0.181709
AQP3	0.43438	0.181878
PSIP1	0.434293	0.181976
FGF11	0.43427	0.182001
KIF22	0.434129	0.18216
RUNX1	0.434007	0.182296
CCR7	0.433854	0.182467
REPIN1	0.433687	0.182655
C12orf50	0.433685	0.182657
OR2T8	0.433494	0.182871
MYO18B	0.43339	0.182989
TRAPPC14	0.433355	0.183028
FZD4	-0.432618	0.183858
INTS2	0.432232	0.184294
EVI5L	0.431928	0.184637
PIK3IP1	0.431301	0.185346
ZNF831	0.430955	0.185738
AKT1S1	-0.430929	0.185768
MT1M	0.430914	0.185785
ANXA6	0.430187	0.186611
TRIM58	0.430117	0.18669
TRIQK	0.430093	0.186717
ZSWIM8	0.429854	0.186989
SERPINF2	0.42958	0.187302
MGA	0.429364	0.187548
C4B	0.429353	0.187561
PPP1R2	0.429351	0.187563
MDM2	-0.428971	0.187997
UNG	0.428953	0.188018
SLC35E4	-0.428872	0.188111
LRRC75B	0.428747	0.188254
ZNF430	0.428616	0.188404
NOLC1	0.42813	0.188959
COL11A1	0.42804	0.189063
CAPN1	0.427657	0.189503
RGMA	0.427476	0.18971
ARHGAP22	0.427386	0.189814
KIF3A	0.427285	0.18993
CDC42EP1	0.427151	0.190084
PLEKHF2	0.427092	0.190152
KLHL24	0.427076	0.19017
SLTM	0.426955	0.190309
TBC1D8	0.426916	0.190354
CSPG4	-0.42674	0.190556
RANBP17	0.426553	0.190772
NFKBIA	0.426525	0.190804
STRN3	0.426489	0.190847
RELT	0.425253	0.192275
CTSD	0.424854	0.192737
LSR	0.424793	0.192807
SLC41A3	0.424042	0.19368
PPHLN1	0.423639	0.194149
RRP8	0.42362	0.194171
NUTM2A	0.423038	0.19485
LOXL3	0.422901	0.19501
ARHGEF9	0.422854	0.195066
SDF2	0.422776	0.195157
BTG3	0.422745	0.195192
NCBP2AS2	0.422041	0.196017
MFNG	0.421864	0.196224
RND3	0.421351	0.196826
DDX41	-0.421317	0.196866
RASSF7	-0.420184	0.1982
NUMB	0.420119	0.198276
NT5C3A	-0.420118	0.198277
EXOC7	0.420058	0.198348
FBXO24	0.420049	0.198359
LAIR1	0.420027	0.198385
PHTF1	0.419926	0.198505
SENP7	-0.41983	0.198618
TRIAP1	-0.419391	0.199136
GPR176	0.419322	0.199218
CAMKK2	-0.419231	0.199326
PLXDC1	0.41918	0.199386
RBBP6	0.418809	0.199826
EPB41L3	0.418115	0.200649
STAB1	0.418088	0.200682
GLYCTK	-0.417976	0.200815
METTL14	0.417787	0.20104
RTL5	0.417787	0.20104
TMEM45A	0.417672	0.201177
TADA2B	0.41715	0.201798
SORL1	0.416879	0.202122
FYCO1	0.416269	0.202851
EPHX1	0.416112	0.203038
ZNF562	0.415941	0.203243
RYK	0.415641	0.203602
RSPO4	0.414879	0.204517
ALG6	0.414876	0.204521
ZNF66	0.414264	0.205257
MOSPD1	-0.414137	0.20541
CRYL1	-0.413856	0.205749
ABCB10	0.41385	0.205756
UMAD1	-0.41385	0.205756
LGMN	0.413678	0.205963
CILK1	-0.413561	0.206105
CRAMP1	0.41353	0.206142
DHX30	0.41353	0.206142
TRIM74	-0.413524	0.20615
PAPLN	0.413427	0.206267
CCSAP	0.412937	0.206859
CYS1	0.412696	0.207151
ACIN1	0.412594	0.207275
TIMMDC1	0.412399	0.207511
GTF3C5	0.412372	0.207544
SSBP2	0.412356	0.207564
TNFRSF25	0.412102	0.207872
SMG1	0.412012	0.207981
HSPA6	0.41193	0.208081
VEGFD	-0.411915	0.208099
CYTIP	0.411854	0.208173
COG6	0.411152	0.209026
CHCHD5	0.410606	0.209692
MCTP2	0.410429	0.209907
SLAMF6	0.410297	0.210069
ZNF45	0.410295	0.210072
ARHGAP21	0.410283	0.210086
PLEKHA1	0.410233	0.210148
PHYKPL	-0.410153	0.210244
LILRA5	-0.410055	0.210364
VRK2	0.409709	0.210788
MRPL58	0.409709	0.210788
GATD1	0.409506	0.211036
HILPDA	-0.409493	0.211052
TLE4	0.40931	0.211276
COL15A1	0.409079	0.211559
CCNO	0.409039	0.211609
OXA1L	0.408948	0.211721
EVI2A	-0.408721	0.211998
RUSF1	-0.408537	0.212225
GIMAP4	0.408426	0.212361
TMED7	0.407871	0.213045
AAK1	0.407277	0.213776
RBMS2	0.407269	0.213786
LARP1B	0.407247	0.213813
UHRF2	0.407229	0.213836
ZBTB41	0.407102	0.213992
BTG1	0.406851	0.214303
KCNJ5	0.406841	0.214315
TMEM244	0.406771	0.214402
PUS1	0.406128	0.215197
OR9Q1	0.405736	0.215684
DDX55	0.405613	0.215836
TBX18	-0.405543	0.215922
EIF3H	0.405195	0.216355
DCTN1	0.404903	0.216718
SMC1B	0.404822	0.216819
SPECC1L	0.404556	0.21715
KLHL7	-0.404524	0.217189
COQ10A	0.404342	0.217416
SEMG2	0.404286	0.217487
MAP3K1	0.404133	0.217678
RNPC3	0.404048	0.217783
VPS51	0.403665	0.218262
SFSWAP	0.403412	0.218578
CSF2RA	0.40325	0.218781
EXOSC5	0.402907	0.21921
KDM5B	-0.402904	0.219213
ZNF761	0.402857	0.219272
ZFP36L2	0.402352	0.219906
MTERF3	0.402295	0.219976
MFAP3	0.401971	0.220384
TMEM263	-0.401803	0.220595
RBL2	0.401485	0.220995
RHOH	0.401253	0.221287
TCF7	0.400957	0.22166
ZNF160	0.400645	0.222054
CDC42EP5	-0.400556	0.222166
TCFL5	0.400449	0.222301
SESN3	0.400006	0.222861
C4orf48	0.399802	0.223119
TERF2	0.399517	0.223479
MFSD3	-0.39903	0.224098
IL3RA	-0.398977	0.224164
TMUB1	0.398851	0.224325
RCAN3	0.398759	0.224441
POLA1	0.398597	0.224647
RAB43	0.398564	0.224688
IL1RAPL1	0.398184	0.225172
ADM	0.397703	0.225784
SLC5A6	0.397703	0.225784
VCPIP1	0.397301	0.226298
N4BP2L2	0.397063	0.2266
C11orf80	0.396925	0.226777
KDELR1	0.396787	0.226954
HOXC6	-0.396618	0.227169
PSEN1	0.396453	0.227381
IQGAP3	-0.396337	0.22753
SLC4A7	-0.396314	0.227558
FGD4	-0.396248	0.227643
GSTA2	0.396202	0.227703
VANGL1	0.396169	0.227744
ALPK1	-0.396169	0.227744
FMO2	0.396169	0.227744
LYPD1	0.396026	0.227928
CLIP4	0.395867	0.228131
NPTN	0.395748	0.228284
TMEM51	-0.395719	0.228322
GRHPR	0.395719	0.228322
DNAJC9	0.395635	0.228429
CWC15	0.395617	0.228452
TRIP10	0.395552	0.228535
MTX1	0.395548	0.228541
ELP2	0.39548	0.228628
NASP	0.395144	0.22906
ATP1B2	-0.395137	0.229068
LUC7L2	0.39434	0.230095
DNAJB7	0.393969	0.230572
RAD1	0.393621	0.231022
TXNIP	0.393585	0.231068
MCPH1	0.393524	0.231147
EFEMP1	0.393477	0.231208
H2AX	-0.393443	0.231252
CAAP1	0.393435	0.231262
PLG	0.393396	0.231313
TNFSF12	0.393192	0.231577
POLR2H	0.393181	0.23159
LPAR6	0.393114	0.231677
BCL9L	0.392969	0.231865
SEPTIN6	0.392918	0.231931
TRMT1L	-0.392888	0.23197
FCN1	0.392844	0.232027
CALCOCO1	-0.392719	0.232188
CPVL	0.392475	0.232505
MAPKAPK3	0.392465	0.232517
GATM	0.392377	0.232632
SRSF7	0.392211	0.232847
VPS33A	0.392141	0.232938
GFUS	-0.392099	0.232993
SPECC1	0.392069	0.233031
ZNF740	0.391839	0.23333
DPY30	0.391806	0.233373
CPSF7	0.391645	0.233583
MANF	0.39154	0.233719
CD69	0.391357	0.233957
IRF3	0.390971	0.234459
UBXN8	-0.390395	0.23521
NAF1	-0.390253	0.235395
USP36	0.390187	0.235482
CCS	0.390179	0.235493
GIMAP7	0.39017	0.235505
PTPN9	0.389751	0.236052
CD5	0.388882	0.23719
GMFB	0.388746	0.237368
PMP22	-0.38873	0.237389
NXT2	0.388438	0.237773
PCNX1	0.38829	0.237967
SATB1	0.388282	0.237978
ANKRD36	0.388274	0.237988
SLC7A8	0.38825	0.23802
AGAP2	0.387775	0.238645
PCNA	-0.387657	0.2388
FAN1	0.387615	0.238855
OR10G7	0.387615	0.238855
NISCH	0.387269	0.239311
PAK1	0.387202	0.2394
CEP43	0.387136	0.239486
GPHN	-0.387116	0.239513
HLA-DRA	0.387088	0.239549
LCK	0.386698	0.240064
KDM6B	0.386655	0.240121
SRSF11	0.386559	0.240248
SORCS1	-0.386355	0.240517
NET1	0.386336	0.240542
ADA2	0.386227	0.240687
COX14	0.38622	0.240697
STAG1	0.386079	0.240883
MRO	0.385959	0.241042
RTL10	0.385814	0.241234
REPS1	0.385528	0.241613
TEAD4	0.385376	0.241814
CD28	0.385316	0.241894
GNPDA1	0.385294	0.241923
IGHM	0.385092	0.242191
HVCN1	0.385088	0.242197
MMP17	-0.385071	0.242218
MED8	0.384874	0.242481
RAB3C	0.384765	0.242626
SLCO2B1	0.384204	0.243371
MGAT2	0.384149	0.243445
ZNF692	0.384012	0.243627
SYP	0.383828	0.243872
SETDB1	0.383702	0.24404
ATM	0.38361	0.244164
RNF139	0.383444	0.244384
LILRA4	0.383298	0.244579
ATG101	0.383251	0.244642
HOXA10	0.383239	0.244658
FAM83H	0.383184	0.244731
ZNF234	0.382996	0.244982
LAD1	0.382993	0.244986
RNF145	0.382989	0.244992
P2RX7	-0.382963	0.245026
C10orf95	-0.382907	0.245101
NFATC3	0.382825	0.245211
EBLN2	0.382574	0.245546
SLC35E3	0.382553	0.245575
IER3	0.382363	0.245829
APLP1	-0.382293	0.245923
PSMD9	-0.382004	0.246311
FRRS1L	0.381874	0.246484
SNRNP200	0.381863	0.246499
HBP1	-0.381818	0.24656
AZU1	-0.381634	0.246806
CTIF	0.381539	0.246935
ING4	0.381519	0.246961
METTL5	0.381481	0.247012
SEMA4C	-0.380891	0.247805
SLC25A38	0.38085	0.24786
RNASE6	0.380768	0.247971
LAIR2	0.380683	0.248085
C2orf74	0.380507	0.248321
LCA5	0.380289	0.248615
ARFGAP3	0.380219	0.24871
TLX3	-0.380033	0.248961
SOX9	-0.379512	0.249664
ANTXR2	0.379494	0.249688
AASS	0.379406	0.249807
KIFAP3	0.379347	0.249887
XYLB	-0.379073	0.250257
PAFAH2	0.379029	0.250316
MRPS17	0.378857	0.25055
PNISR	0.378668	0.250806
ALX1	-0.378543	0.250975
WDR6	0.378154	0.251502
WIZ	-0.378124	0.251543
ZNF444	-0.377786	0.252001
CHD6	0.377612	0.252238
EML4	0.377212	0.252782
C11orf21	-0.377173	0.252835
EP300	0.377155	0.25286
SH3KBP1	-0.377138	0.252883
NCK1	0.376992	0.253081
TLR2	-0.376976	0.253103
FAM98B	0.376759	0.253399
PCED1B	0.376669	0.253522
LRRC59	0.376667	0.253524
PFKP	0.37652	0.253725
TTC39B	0.376446	0.253826
REV3L	0.376328	0.253987
ABCA8	-0.376199	0.254163
ZNF462	-0.376162	0.254213
MYH14	-0.376032	0.25439
KLHL5	0.376027	0.254397
FZD8	-0.375717	0.254821
MRE11	0.375684	0.254866
SUCLG1	-0.37552	0.25509
GLIPR1	0.375326	0.255355
RBM19	0.375326	0.255355
PPFIBP1	0.375214	0.255509
ZDHHC18	0.375192	0.255539
ETS2	0.37514	0.25561
GBP5	-0.375075	0.255699
TDP2	0.374997	0.255806
CHMP6	0.374832	0.256031
ZDHHC3	0.374726	0.256177
GPAT2	0.374715	0.256192
IGF2	0.374667	0.256259
MRPL42	0.37461	0.256336
TRIM37	0.374575	0.256385
TMSB4X	0.374528	0.256449
CLK3	0.374501	0.256486
RUFY2	-0.374389	0.256639
TRPM1	-0.374108	0.257025
GALK2	-0.374031	0.257131
FAM168A	0.374022	0.257143
USP10	0.373947	0.257247
SDC4	-0.373917	0.257287
ENTPD1	-0.373899	0.257313
TTC4	0.373891	0.257323
NCF4	0.373795	0.257456
GABPB2	0.373722	0.257555
GMPR2	-0.37365	0.257656
PSPC1	-0.373647	0.257659
DENND11	0.373089	0.258427
TRIM27	0.373064	0.258462
SLC39A8	0.372906	0.258679
MADD	0.372878	0.258718
BCL2	0.372699	0.258965
LAMA1	0.372409	0.259364
GAMT	0.372384	0.2594
RAB28	0.372243	0.259595
ABCG1	0.372201	0.259652
VAMP1	0.372149	0.259725
CHST11	0.372138	0.25974
WFS1	0.371991	0.259942
CNOT9	0.371959	0.259987
MAFK	0.371935	0.26002
BLZF1	0.371912	0.260051
DOCK2	0.371806	0.260198
WDR73	0.37176	0.260262
RAB35	0.371732	0.260301
FN3K	-0.371671	0.260385
PPP1R37	0.37147	0.260664
H3C6	0.371038	0.261261
UQCC1	0.370707	0.261721
MAT2B	0.370677	0.261763
SPRYD3	-0.370669	0.261774
DNM1	0.370668	0.261776
R3HCC1L	0.370668	0.261776
SCYL2	0.370399	0.262149
CYRIB	0.370282	0.262312
CHRD	0.370204	0.262419
RPL13A	0.370162	0.262477
SVEP1	0.370014	0.262684
LRRC24	0.369999	0.262705
PARL	0.369995	0.262711
IL9	0.369948	0.262776
LARP4	0.369678	0.263151
RBM26	0.36956	0.263315
SASH3	0.369552	0.263326
NFYB	0.369335	0.263629
TAB1	0.369074	0.263993
CXCL1	0.368569	0.264698
SPINK2	0.368453	0.26486
ITGA1	-0.368413	0.264916
GOSR1	0.368377	0.264966
RNASEH2B	0.36808	0.265381
CPSF3	-0.368007	0.265483
PTGR1	-0.368007	0.265483
SLN	0.367803	0.265768
C9orf78	-0.367674	0.265949
SELENOO	-0.367484	0.266215
SEC23A	0.367475	0.266228
SDC3	0.367374	0.266369
FLNB	0.36731	0.266459
RNF8	0.367208	0.266602
CCL2	0.367129	0.266713
HDAC10	0.367128	0.266715
SPDYE16	0.367003	0.266891
CCNL2	0.366932	0.266989
WBP4	0.366881	0.267061
PPP4R3A	0.366874	0.267071
MRGPRX3	0.366223	0.267986
ABLIM1	0.366179	0.268048
TRBC1	0.366136	0.268108
HOMER3	-0.366133	0.268113
FOXK2	-0.365916	0.268417
CD47	0.365899	0.268442
NPAS2	0.365859	0.268498
SMOC2	0.365774	0.268618
CNIH4	-0.365733	0.268676
STXBP4	0.365724	0.268688
RIPK1	0.365722	0.268691
CLIC2	0.365628	0.268824
ARRDC3	0.365588	0.26888
RNF208	-0.365418	0.269119
CXCR6	-0.365409	0.269132
IDH3A	0.365409	0.269132
PGRMC2	0.365353	0.269211
CDKN1C	-0.365246	0.269362
TM7SF2	-0.365231	0.269383
TMEM176A	0.365073	0.269606
MOB2	-0.365042	0.26965
CHCHD4	0.365002	0.269706
SH3BP1	0.364984	0.269732
SARAF	0.364973	0.269747
TMEM203	0.364931	0.269806
CARD11	0.364707	0.270122
XPR1	0.364641	0.270215
GLG1	0.364555	0.270338
PTGES2	0.364076	0.271014
PDZD2	0.363925	0.271229
STK11	0.3639	0.271264
SRC	-0.36372	0.271519
TAF12	0.363711	0.271532
GSTO1	0.363319	0.272088
USP15	0.36331	0.272101
MAL	0.363192	0.272268
KIF1B	-0.363073	0.272437
KLRK1	-0.362987	0.272558
LRRC42	-0.362972	0.27258
NDRG3	0.362452	0.273319
PNRC1	0.362414	0.273372
ZNF669	0.362131	0.273776
KNOP1	0.362131	0.273776
RASSF4	0.362129	0.273779
CLUH	-0.361933	0.274057
GAPDHS	-0.361923	0.274072
ACY1	-0.361735	0.27434
CCDC112	0.361728	0.274349
SESN2	0.361714	0.274369
FCRLA	0.361617	0.274508
NAXE	-0.361539	0.274619
MSRA	-0.361404	0.274812
NCF2	-0.361076	0.27528
RBM15	0.361064	0.275296
PLVAP	-0.361041	0.275329
CTSZ	0.361018	0.275362
STRADA	0.360885	0.275553
PRKACB	0.360785	0.275696
RALGAPA2	0.360608	0.275949
DNAJC21	0.360599	0.275961
KIAA0895L	0.360222	0.276501
CCAR1	0.359995	0.276825
GOLGA8N	0.359852	0.27703
EIF4EBP3	0.359792	0.277116
FBN1	0.359789	0.277121
TTC9	0.359775	0.27714
HIPK1	0.359624	0.277358
CAPNS2	0.359606	0.277384
DGUOK	0.359215	0.277945
MAFG	0.358845	0.278476
CFAP20	0.35879	0.278555
ABCB6	-0.358651	0.278754
PCDH7	-0.358423	0.279083
PRPF6	0.358019	0.279664
ALK	0.357983	0.279716
LRRC8C	-0.357811	0.279963
PCGF5	0.357704	0.280118
NBAS	-0.357325	0.280664
ADIPOR2	-0.357306	0.280693
CAMK1D	0.357037	0.28108
EXOC4	0.356874	0.281317
CA5B	-0.356803	0.281418
RPL27A	0.356781	0.28145
SRM	0.356744	0.281503
VPS26B	-0.356533	0.281809
HDAC11	0.356373	0.282041
PTGER4	0.35636	0.28206
DUSP5	0.35609	0.282451
FBXW5	-0.355982	0.282607
VBP1	-0.355968	0.282627
USP1	0.355845	0.282805
MME	-0.355792	0.282883
CCL17	0.35576	0.282929
DDX1	0.355694	0.283025
FBXL19	-0.355548	0.283237
PDK1	0.355413	0.283432
ABTB1	0.355099	0.283888
NCOA1	-0.354905	0.28417
GAS2L3	-0.354902	0.284174
POU2F1	0.354779	0.284354
FGD6	0.354753	0.28439
NOM1	0.354676	0.284503
SOCS6	-0.354594	0.284622
SLC25A35	-0.354402	0.284901
PACS2	0.354298	0.285053
USP34	0.354254	0.285117
RESF1	0.354223	0.285163
FANCA	0.354209	0.285182
CDC26	0.353987	0.285506
ASB11	-0.35397	0.28553
KDM4C	0.353738	0.285869
DALRD3	-0.353678	0.285956
RPS27A	0.353608	0.286058
CRCP	0.353566	0.28612
OGFR	0.353454	0.286283
SEC62	0.353454	0.286284
KIF2A	0.353376	0.286397
APOBEC3F	0.353375	0.286398
GRAPL	0.353326	0.28647
TMEM176B	0.353222	0.286622
SPEN	0.353216	0.28663
PLPP7	0.353128	0.286759
HPCAL1	0.352521	0.287646
TAS2R16	0.352508	0.287666
DCT	-0.352358	0.287884
RELCH	0.352191	0.288129
PDZD11	-0.352089	0.288279
IFNA6	-0.351277	0.28947
ERMARD	0.350875	0.290061
B4GALT5	-0.350815	0.290148
POLR1G	-0.350635	0.290414
C17orf75	0.350615	0.290442
KAT6A	0.350486	0.290633
FERMT3	0.350246	0.290986
KIFC2	0.350183	0.291079
LCN9	0.350101	0.2912
BOLA3	0.35005	0.291275
ZNF785	0.349893	0.291506
TOPORS	0.349766	0.291694
FAM102A	0.349757	0.291707
TUBGCP2	0.349662	0.291846
EEFSEC	0.349597	0.291942
CANT1	0.349524	0.29205
FARP2	0.34908	0.292707
CTXND1	0.34902	0.292794
C1QA	0.348865	0.293024
GLOD5	-0.348706	0.293259
FOXRED1	0.348687	0.293286
ADCYAP1	-0.348578	0.293448
TCEA3	0.348341	0.293799
POU5F1	-0.348314	0.293839
SPP1	0.348219	0.29398
SLCO3A1	0.348147	0.294087
UTRN	0.347893	0.294463
RAB18	0.347825	0.294563
TVP23B	0.347595	0.294904
CASP12	-0.347478	0.295078
TMEM138	0.347297	0.295347
TMC6	0.347278	0.295375
AP4E1	0.347253	0.295411
MSANTD3	-0.34724	0.295431
PSD4	0.347015	0.295765
MARK2	0.346523	0.296497
CSAG3	-0.346428	0.296639
TPCN1	0.346359	0.296741
MBNL1	0.346256	0.296895
FAM20C	0.346131	0.297081
INO80D	0.34611	0.297112
TMEM158	-0.346032	0.297228
CMPK2	0.345991	0.297289
SELP	0.345947	0.297355
EXOSC6	0.345908	0.297413
MAD1L1	0.345895	0.297432
SAP25	0.345609	0.297858
SLC27A5	0.345512	0.298004
TXNL4B	0.345379	0.298202
PPIE	0.345008	0.298757
PDCL	0.344987	0.298788
TRABD2A	0.344952	0.298839
FGFR1OP2	0.344875	0.298954
CHSY3	-0.344825	0.29903
TUBB4A	-0.344588	0.299384
PGGHG	0.344581	0.299395
C3orf38	0.344569	0.299412
INAFM2	-0.344495	0.299523
MREG	-0.344359	0.299726
DNAJA4	0.344224	0.299928
PLRG1	0.344113	0.300095
ASCL4	-0.34402	0.300234
ADH5	-0.34398	0.300295
ERRFI1	0.343863	0.300469
KANSL2	0.343859	0.300475
CMC1	0.343666	0.300765
DMTF1	-0.343532	0.300966
NFRKB	0.343403	0.301159
VAPB	-0.343313	0.301295
RTP5	0.343251	0.301388
TBC1D12	-0.343251	0.301388
ELL3	0.343241	0.301402
CCDC93	0.34317	0.301509
GCA	0.343047	0.301693
RCN3	0.34301	0.30175
GALE	-0.34301	0.30175
QPCT	-0.342902	0.301912
ORMDL3	0.342706	0.302206
NAGK	0.342533	0.302466
HLA-DQB2	0.342519	0.302487
MAN1C1	0.342506	0.302507
DLX2	0.342387	0.302686
SUPT20H	0.34219	0.302982
RPA2	0.342087	0.303138
ARL4C	0.341879	0.303451
HOXB3	-0.341872	0.303462
UBAC1	0.341815	0.303548
CKS2	-0.341794	0.30358
TLX1	-0.341742	0.303658
IFNA14	-0.341665	0.303774
COL1A1	0.341649	0.303798
AIP	0.341497	0.304027
ACAD9	0.341468	0.304071
U2SURP	0.341401	0.304172
QSER1	-0.341253	0.304395
IGFLR1	0.341227	0.304435
RAB34	0.341169	0.304522
CD58	0.341021	0.304745
UTP4	0.340929	0.304884
THADA	-0.340731	0.305183
DNM1L	0.340704	0.305224
MCU	-0.340631	0.305335
CTHRC1	0.34062	0.305351
TNFAIP8L1	0.340583	0.305407
KRT8	0.340513	0.305514
HRAS	0.340428	0.305643
PRMT7	0.340381	0.305714
EPB41	0.340312	0.305817
ATP6AP1L	0.340217	0.305961
LILRB4	0.340217	0.305961
PURG	-0.340066	0.30619
NFKBIE	0.339969	0.306336
ZBTB18	0.339892	0.306453
RP2	0.339534	0.306995
MAGEF1	0.339523	0.307012
TUSC3	0.339289	0.307368
PLA2G12A	0.339284	0.307375
TRMT13	0.339234	0.307451
PMEL	-0.339211	0.307486
TBCD	0.339186	0.307524
CPLX4	0.33913	0.307609
SCUBE2	0.33876	0.308171
ESF1	0.338664	0.308317
FCMR	0.338648	0.308341
SNRPN	0.338623	0.308379
PACSIN1	0.338603	0.30841
BMERB1	0.338512	0.308548
CCNI	0.33841	0.308703
STK17B	0.338316	0.308846
KDM3A	0.338239	0.308963
GATC	-0.338209	0.309008
WAS	0.338007	0.309316
VGLL4	-0.337975	0.309365
SUN3	0.337958	0.309391
ARHGAP25	0.337936	0.309424
CEMIP2	0.337933	0.309429
PPIL3	0.33783	0.309586
ECHDC2	0.337692	0.309796
MIER3	-0.337663	0.309841
GYPC	0.337379	0.310273
NFATC2IP	0.337354	0.310312
COL5A1	0.337354	0.310312
MCM7	0.337321	0.310362
E2F5	0.337201	0.310545
AFDN	0.337159	0.310609
RASGRF1	0.337159	0.310609
SERP1	0.337055	0.310767
C19orf53	0.336854	0.311075
CD86	0.33682	0.311127
UCK1	0.33682	0.311127
FBXO31	0.336766	0.311209
IFFO2	0.336591	0.311476
NLRP10	-0.336555	0.311531
MCF2L	-0.336313	0.311901
NUDT9	0.336313	0.311901
COX7A2L	0.33631	0.311907
DENND2D	0.336257	0.311987
MEST	-0.336113	0.312208
RASA2	0.335977	0.312416
BRI3	0.335961	0.31244
CLEC7A	0.335777	0.312722
FOSL1	0.335556	0.31306
ATF2	0.335538	0.313088
PRR11	-0.335424	0.313263
CALHM5	0.33539	0.313315
SOX18	0.335292	0.313465
EIPR1	0.3352	0.313606
GMEB1	0.3352	0.313606
SERINC5	0.335167	0.313658
UFL1	-0.335065	0.313814
ATXN2	0.335046	0.313843
TAF11	-0.335034	0.313861
MAP6D1	0.335034	0.313861
OSBPL9	-0.334995	0.313921
METTL16	-0.334899	0.314068
LPCAT2	-0.33482	0.31419
GALNT3	-0.334762	0.314279
KDM6A	0.334707	0.314363
NELL2	0.334668	0.314423
PIGL	0.334424	0.314799
PODXL2	0.334339	0.314928
ZNF544	0.334314	0.314968
FYB1	0.334163	0.315199
MED25	0.334024	0.315413
HAND1	-0.334016	0.315426
LY86	0.333919	0.315575
KDM2A	0.333872	0.315648
GAST	0.333841	0.315695
ZDHHC17	0.333733	0.315861
SLC25A28	-0.333733	0.315861
AGPAT3	0.333596	0.316073
VPS35	0.333556	0.316135
ECI2	0.33334	0.316468
DTL	-0.333325	0.316491
ISLR	0.333135	0.316784
CDK17	0.333112	0.316819
FAM120A	0.332982	0.317019
IFRD1	-0.332929	0.3171
ALG10	0.332787	0.31732
ASIC5	0.332728	0.317411
FRA10AC1	0.33262	0.317578
RNF149	0.332561	0.317669
HLA-DQB1	0.332232	0.318178
TMEM254	0.332126	0.318342
SEC31B	-0.332122	0.318347
RFT1	0.331945	0.318622
RNF41	0.331816	0.318821
SLC37A1	0.331812	0.318827
NEU3	0.331795	0.318854
NPC1	0.331729	0.318957
MED29	-0.331662	0.31906
KATNIP	0.331661	0.31906
B3GLCT	0.331386	0.319487
GRN	0.331375	0.319504
SUMO1	0.331368	0.319515
PLEKHA3	0.331238	0.319716
DEDD2	0.330907	0.32023
DROSHA	-0.330831	0.320348
IL7R	0.330804	0.320389
PLAAT4	-0.330714	0.32053
CREBRF	0.330703	0.320546
BLVRA	0.330645	0.320637
TUBG2	0.33056	0.320768
STAMBPL1	0.33047	0.320909
SNX25	0.330294	0.321182
BMX	-0.330148	0.321409
RABGAP1	0.330059	0.321546
MARCHF6	0.329844	0.321882
WDTC1	0.329738	0.322046
DHX8	0.329626	0.32222
EXOC3	0.329486	0.322438
PSMC3	-0.329461	0.322477
LPIN1	0.32945	0.322495
SULT1A2	0.329438	0.322513
CTSS	0.329397	0.322577
RICTOR	-0.329341	0.322664
H2BC18	-0.32934	0.322666
COPS6	0.329315	0.322705
PDPR	0.32931	0.322712
LAMP1	0.329281	0.322758
ZXDB	0.329206	0.322875
SRSF5	0.329205	0.322876
TSPAN13	0.329136	0.322983
SLA2	-0.328977	0.323232
GBA2	0.328919	0.323322
HECTD4	0.328908	0.32334
HSCB	0.328905	0.323343
TMCO4	0.328821	0.323475
OPA1	0.328742	0.323598
FBXL7	-0.328742	0.323598
ITGA4	0.328486	0.323997
PLAG1	-0.328457	0.324044
RNF144A	0.328439	0.324071
F8A1	0.328361	0.324193
SLITRK3	-0.328301	0.324287
TUBA3D	0.328236	0.324388
TTC7B	0.328077	0.324636
USP42	0.328077	0.324636
DGKA	0.328007	0.324746
MSL1	0.327935	0.324859
STX4	0.327913	0.324893
CENPB	0.327835	0.325015
ANKDD1A	-0.327828	0.325026
ZNF749	0.327828	0.325026
MCEE	0.327823	0.325033
EIF1AD	0.327801	0.325069
DGCR6L	-0.327748	0.325151
SLC35E2A	0.327687	0.325247
AIF1	0.327644	0.325314
MEIS3	0.3276	0.325383
NAP1L1	0.327571	0.325428
APCDD1L	-0.327255	0.325923
COA6	-0.327132	0.326116
DUSP16	-0.327132	0.326116
RNF166	0.326988	0.326341
TMEM121B	-0.326772	0.326679
ABCC5	0.326753	0.326709
RGS7BP	-0.326512	0.327087
DIABLO	-0.326512	0.327087
MYC	0.326387	0.327283
CGRRF1	0.326299	0.327422
NKG7	-0.32628	0.327452
IKZF3	0.326266	0.327473
IL11RA	0.326121	0.327701
ARHGAP4	0.326105	0.327726
DENND10	0.325918	0.32802
LYRM4	0.325697	0.328368
FAM135A	-0.32568	0.328394
CTCF	0.32566	0.328426
ATAD5	0.32559	0.328535
CD55	0.325567	0.328571
RNF24	0.325423	0.328799
SLC25A26	0.325394	0.328844
METTL3	0.325377	0.328871
CCR8	-0.325296	0.328998
MEX3C	0.325214	0.329127
CHCHD10	0.325156	0.329219
LY6E	-0.32506	0.329371
KREMEN1	-0.32485	0.329702
FAM13B	0.324796	0.329785
CPT2	-0.324587	0.330115
RSU1	0.32453	0.330205
NLRP1	0.324444	0.330341
L3MBTL4	0.324393	0.330421
SP4	0.324292	0.330581
NMNAT1	0.324146	0.330811
SEMA3F	0.324146	0.330811
COX7A1	-0.324045	0.330971
MTURN	-0.324045	0.330971
SRXN1	0.323998	0.331045
NPIPB3	0.323974	0.331083
TNFRSF6B	0.323961	0.331104
ARFRP1	0.323961	0.331104
KCTD7	0.323848	0.331282
FADS2	0.323805	0.33135
EMP1	-0.3238	0.331357
OLFM2	0.323645	0.331603
NAPRT	0.323551	0.331751
SPDYE2	-0.323541	0.331767
AKT1	0.323497	0.331836
CCNF	0.323441	0.331925
ITFG2	0.323431	0.331941
C21orf91	-0.323217	0.33228
MTCL1	0.323201	0.332304
ZNF330	0.323092	0.332478
GGCT	0.323006	0.332614
POMZP3	0.32296	0.332686
CWF19L2	0.322843	0.332872
ADAMTSL5	0.322828	0.332896
RILP	-0.322724	0.33306
GNAQ	0.322724	0.33306
ENO3	0.322724	0.33306
MEF2B	-0.322661	0.333161
HEPH	-0.322453	0.333489
AKAP1	0.322299	0.333734
NDUFV3	-0.322244	0.333821
FOXRED2	-0.322237	0.333833
P2RX4	0.322233	0.333838
RASGRP2	0.322202	0.333888
WDR90	0.322198	0.333894
ZBED1	0.322006	0.334198
PFKFB3	0.322003	0.334204
ZNF738	0.321983	0.334236
MARCHF5	0.321983	0.334236
DMWD	-0.321981	0.334239
CCDC9B	-0.321858	0.334434
TACO1	0.32184	0.334463
TP53TG3B	0.32183	0.334478
DNAJA1	0.321786	0.334548
PIGT	0.321762	0.334587
ABRA	0.321473	0.335045
TOP2A	-0.321355	0.335232
TXNDC11	-0.321288	0.33534
ACSF3	0.321154	0.335553
IFI6	-0.321151	0.335558
ZSWIM1	-0.321005	0.33579
IFI27	-0.320967	0.335849
LONP1	0.320873	0.335999
MCM2	-0.320864	0.336014
MLANA	-0.320651	0.336352
MTCP1	-0.320645	0.336363
RAB11FIP2	0.320615	0.33641
IGBP1	0.320453	0.336669
LCMT1	0.32045	0.336674
ZNF280D	-0.320363	0.336811
SHB	-0.320321	0.336879
C7	0.320289	0.33693
CREB1	0.320264	0.33697
CENATAC	0.320236	0.337015
C1orf174	-0.320161	0.337134
TFAP4	0.320126	0.337189
WIPF3	-0.320124	0.337194
WSB2	-0.320056	0.337302
ARHGAP45	0.319753	0.337784
SREK1IP1	0.319651	0.337948
CD1C	0.31958	0.338061
ZC3H6	0.319444	0.338278
RASL10B	0.319432	0.338297
RAPSN	0.319408	0.338336
CHD4	0.319383	0.338375
DDHD1	0.319355	0.338421
CRB3	0.319242	0.338602
VPS37A	0.31917	0.338716
LAMP3	0.319118	0.338799
BRCA2	-0.319045	0.338915
EZH2	0.318835	0.339252
ZNF587	0.318832	0.339257
ADA	-0.318812	0.339289
PMM1	-0.318812	0.339289
SSR2	0.318773	0.339351
SLC16A1	-0.31874	0.339404
NT5E	0.318708	0.339454
DMRT3	-0.318645	0.339556
TNFRSF10C	0.318582	0.339657
METTL4	0.318484	0.339814
NAA16	0.318395	0.339956
ZFYVE19	0.318382	0.339977
C8orf44	0.31831	0.340093
ITGAM	0.318278	0.340144
FAM131A	-0.318215	0.340244
SLC16A3	0.318195	0.340276
BARD1	0.318093	0.34044
IGFN1	0.318079	0.340462
TMBIM4	0.318025	0.340548
COA3	0.318016	0.340563
BTLA	0.317978	0.340625
DCTN4	-0.31782	0.340877
PEG10	-0.317813	0.340889
CD38	0.317813	0.340889
LRRC8D	-0.317794	0.34092
MED24	0.317792	0.340922
ZNF770	0.31759	0.341246
HEY1	-0.317266	0.341767
LANCL1	0.317249	0.341794
ZNF783	0.317183	0.3419
USP31	0.317158	0.34194
CCDC154	0.317066	0.342088
CHMP7	0.31704	0.34213
CISD1	-0.316977	0.342231
NR4A2	0.31693	0.342307
CAMTA2	0.316926	0.342313
MYO5A	-0.316898	0.342358
DNPEP	-0.316778	0.342551
RPS28	0.316627	0.342793
CCDC47	0.316611	0.34282
PPP1R18	0.316595	0.342845
FCGR2B	0.316519	0.342967
TASOR	0.316503	0.342994
TSPAN11	0.316493	0.343009
PTPN2	0.316305	0.343312
ERBIN	0.316277	0.343356
CSKMT	0.316092	0.343655
INF2	0.316047	0.343728
INPP5D	0.316039	0.343741
OCM	0.315857	0.344033
GSTZ1	0.315741	0.34422
ANKRD30BL	0.315737	0.344227
PDGFC	-0.315667	0.344339
NPW	0.315484	0.344635
NCKAP1L	0.315234	0.345038
ATG3	0.315134	0.3452
SLC35B2	-0.315012	0.345397
ERAP1	0.314932	0.345526
DENND1B	0.314901	0.345576
MEX3A	0.314674	0.345942
TFIP11	0.314568	0.346115
EIF2B5	0.314545	0.346152
B3GNT2	-0.314427	0.346343
CDRT15L2	0.314415	0.346362
RAB5B	0.314411	0.346369
ANO4	-0.314378	0.346421
EGLN1	-0.314107	0.34686
NQO1	0.313626	0.347638
FANCI	0.313505	0.347835
MVD	0.313355	0.348078
EEF1B2	0.313279	0.348202
ZFYVE26	0.313064	0.34855
DAB2	0.313018	0.348625
GTPBP10	0.312961	0.348718
SMAP2	0.312895	0.348825
KNDC1	0.312693	0.349153
C1QTNF3	-0.312612	0.349285
TSR1	0.312365	0.349685
ZER1	0.312333	0.349738
DEF6	0.312316	0.349765
WIPF2	0.312255	0.349865
ADRA1D	0.312252	0.349869
TMEM50A	0.311508	0.351079
SORBS2	-0.311422	0.35122
ANKRD27	0.311418	0.351226
RTP4	0.311229	0.351534
USP38	0.311185	0.351606
ARHGEF18	0.311064	0.351804
RSL1D1	0.31106	0.35181
LRRCC1	0.31099	0.351925
STX8	0.310967	0.351961
RRAGB	0.310788	0.352255
PHLPP1	-0.310784	0.352261
GPATCH3	0.31078	0.352267
ZP3	0.310735	0.352341
RERE	0.310601	0.352559
PLEKHH1	-0.310493	0.352736
UBXN6	-0.310478	0.35276
APEX1	0.310464	0.352783
SRPK1	0.31035	0.352969
ZMPSTE24	-0.310183	0.353242
CRTC3	0.309599	0.354197
CSGALNACT1	-0.309565	0.354252
ENAH	0.30954	0.354293
ERI3	0.309525	0.354317
KBTBD4	-0.309525	0.354317
ECE2	-0.309442	0.354454
GOPC	0.309378	0.354558
ITK	0.309133	0.354959
EMILIN2	0.309131	0.354963
TSN	0.309017	0.35515
TMEM87A	0.30896	0.355243
MCUB	0.308893	0.355353
SLC45A4	0.308821	0.355471
RPL36AL	0.308815	0.35548
GOLGA6L6	0.308775	0.355547
OLFML2B	-0.308684	0.355695
SELL	0.308668	0.355721
HBA1	0.308638	0.355771
MCM3	-0.308512	0.355978
NPL	0.30847	0.356046
IL1RN	-0.308394	0.356171
FAM241A	0.308372	0.356207
SUMO3	0.308347	0.356248
FOXN3	0.30832	0.356292
RPL10A	0.308255	0.356399
RAD50	0.308221	0.356455
DPM3	-0.307915	0.356957
CAMK2G	0.307863	0.357043
UBE2M	0.307775	0.357188
SLC29A4	0.30773	0.357262
GP2	-0.307726	0.357267
ITGB1BP1	0.30748	0.357673
IRAK1	0.307335	0.357912
SNX1	-0.307325	0.357928
KLRG2	-0.307266	0.358025
HCN4	0.307084	0.358324
HK3	0.307	0.358463
PDLIM7	0.306949	0.358547
ASMTL	0.306927	0.358583
IGSF3	-0.306894	0.358638
ATP6V1B2	-0.306886	0.35865
ZNF468	0.306834	0.358736
SPSB4	0.306797	0.358796
CCL4L1	-0.306795	0.3588
TADA3	-0.306784	0.358818
TRPC4AP	0.306771	0.358839
URM1	0.306709	0.358941
USP18	0.306572	0.359168
MTERF4	0.306535	0.359229
TNFRSF12A	-0.306451	0.359367
H4C4	0.306448	0.359371
PHF20L1	0.30643	0.359401
KAT6B	-0.306362	0.359514
TERT	-0.306326	0.359573
NR2C1	0.306244	0.359709
CHST7	0.306221	0.359746
NPTXR	0.306202	0.359778
MFSD10	-0.306042	0.360041
GNS	0.305995	0.360119
ZBTB45	0.305968	0.360163
AIF1L	-0.305953	0.360188
ZNF678	0.30582	0.360409
FAM76B	0.305753	0.360519
FEZF1	0.305716	0.360581
UPF3B	0.305667	0.360661
SERTAD3	0.305661	0.360671
TRIM52	0.305646	0.360695
NDUFAF6	-0.305508	0.360923
FRMD4A	0.305492	0.36095
PRPF18	0.305491	0.360952
WASF2	0.305475	0.360977
ERG28	-0.305411	0.361083
DERA	-0.305337	0.361206
DAPK3	-0.305337	0.361206
PPIP5K1	0.305137	0.361536
PDCD11	-0.305106	0.361589
RASGEF1B	-0.30508	0.361631
PKN2	0.305027	0.361719
ZCCHC24	0.304904	0.361922
MAGEA11	0.304806	0.362084
ZFP92	0.304756	0.362167
SCO1	0.30471	0.362243
COQ10B	0.304652	0.36234
TELO2	0.304652	0.36234
CXCR4	0.304625	0.362384
PPP3CC	0.3046	0.362426
TBC1D3C	0.304596	0.362431
EYA1	-0.304519	0.362559
SPON2	0.304413	0.362735
MDC1	-0.304337	0.362861
RABEP1	0.304271	0.36297
TLN2	-0.304182	0.363117
RBPMS	0.304168	0.363141
TNFAIP2	0.304149	0.363173
G2E3	0.304126	0.363211
DDX20	0.304077	0.363291
ZBTB17	0.304073	0.363298
UBL4A	0.304046	0.363343
CIP2A	0.30397	0.36347
MVK	0.303965	0.363478
NIPBL	0.303941	0.363517
ATG10	-0.303898	0.363589
CDPF1	0.303852	0.363665
OR4C16	0.303812	0.363731
ATXN10	0.303714	0.363893
PLIN5	0.303552	0.364163
SLC35E1	0.303523	0.364211
NDUFAF3	-0.303407	0.364404
NMUR2	0.30338	0.364449
TMX1	-0.303335	0.364523
LGALS2	0.303139	0.364848
BMI1	0.303113	0.364891
TNKS2	0.303094	0.364923
EIF2AK4	0.303089	0.364932
SART3	0.303015	0.365054
C1RL	0.30301	0.365064
TUBB2A	-0.302965	0.365137
MRPL41	-0.302876	0.365285
PEX3	0.302769	0.365463
COL20A1	-0.302769	0.365463
CYTH4	0.302763	0.365474
FAM149A	0.302746	0.365502
CABLES1	-0.302417	0.36605
GBP6	0.302399	0.366079
RAB40B	0.302361	0.366143
PNPLA1	0.302211	0.366392
SGCB	0.302171	0.366458
ICOSLG	0.302108	0.366564
TMEM255A	0.301892	0.366923
CCNG1	0.301806	0.367067
HMCN1	-0.301732	0.367189
PAN3	0.301722	0.367207
LMF1	0.301661	0.367309
JPH3	-0.301625	0.367369
CHAMP1	-0.301488	0.367597
UBTF	0.301371	0.367792
POLR2J3	0.301321	0.367876
EIF2AK1	0.30125	0.367993
NIPAL3	0.30105	0.368327
FBXW4	0.300983	0.36844
KANSL1	0.300967	0.368466
MTG1	0.300883	0.368607
SPAG11A	0.300883	0.368607
UNC13B	0.300883	0.368607
SLFN5	0.300848	0.368665
SLC36A1	0.300649	0.368998
TNFSF18	0.300649	0.368998
TYR	-0.300533	0.369191
GOSR2	0.300527	0.369201
SLC17A9	0.300496	0.369254
SRP9	0.300487	0.369269
C5orf22	-0.300469	0.369299
XCL1	-0.300455	0.369322
LRFN1	-0.300421	0.369379
ASNS	0.300263	0.369643
POLR1C	-0.299943	0.370178
BLOC1S1	-0.29993	0.3702
ANKRD13D	0.299887	0.370271
NDUFA1	0.299843	0.370346
SSH1	0.299701	0.370584
MUC15	-0.29965	0.37067
ACYP2	0.299631	0.3707
TMEM259	0.299613	0.370731
MED6	-0.299569	0.370806
COL16A1	-0.299542	0.370849
UBA52	0.299475	0.370962
PHF20	0.299462	0.370984
SLC35B3	0.299422	0.371051
TREM2	0.299338	0.371192
CYTH1	0.299276	0.371296
UXS1	0.299259	0.371325
SOX8	-0.299259	0.371325
ZNF358	-0.299158	0.371493
ASDURF	0.299012	0.371739
NACA	0.298985	0.371784
NPIPB6	0.298981	0.371791
MRPL16	0.298955	0.371834
OLR1	0.298854	0.372003
MBP	-0.298844	0.372021
LPL	-0.298772	0.372141
KRBOX4	0.298653	0.372341
GLS	0.298645	0.372354
NFIC	0.29863	0.372379
GRK3	0.298629	0.372381
TICRR	0.298627	0.372385
GLI3	-0.298627	0.372385
SIKE1	-0.298559	0.372499
SNX11	0.298526	0.372555
CDCA4	0.298416	0.372739
C2orf15	-0.298416	0.372739
KIF3C	-0.298345	0.372858
SIL1	-0.298345	0.372858
OLIG1	0.298195	0.37311
PRPSAP1	0.298136	0.37321
LAMB3	0.29812	0.373237
TREX1	0.297912	0.373586
POLR2G	0.297898	0.373609
INPP5J	0.297817	0.373746
AKAP11	0.297808	0.373762
PRKX	0.297771	0.373823
ING3	-0.29765	0.374027
CADPS	-0.297625	0.374069
INPP5A	-0.297605	0.374103
RSPO2	-0.297588	0.374132
IPO9	0.29758	0.374144
RRAGD	0.297538	0.374216
TNFRSF9	-0.297455	0.374355
ZNF586	0.297418	0.374417
GNRHR	0.297233	0.37473
DYM	0.297171	0.374833
SCRN3	0.297111	0.374934
RPL41	0.297052	0.375034
RGS20	-0.296993	0.375133
ABHD2	0.296717	0.375598
VMA21	0.296711	0.375609
SNRNP35	0.296663	0.37569
SIX5	0.296601	0.375794
TRPT1	0.296499	0.375966
HRH2	0.296428	0.376086
ACVRL1	0.296404	0.376126
APBB1	0.296333	0.376247
H4C2	0.296333	0.376247
IL1R1	0.296285	0.376327
GORAB	0.296193	0.376483
GATA2	0.296189	0.376489
RAD17	-0.296189	0.376489
NAT8	-0.29607	0.376691
ARMCX4	0.295971	0.376858
ACBD3	-0.2959	0.376978
MRPS5	0.295848	0.377065
VAMP5	0.295783	0.377175
COX17	0.29572	0.377282
DMXL2	-0.29572	0.377282
CDC14B	0.295629	0.377436
TMEM69	-0.29554	0.377586
SPINT2	0.295518	0.377624
SNUPN	0.295465	0.377713
C17orf100	-0.295448	0.377741
THAP4	0.295366	0.37788
ATF6	-0.295331	0.37794
MTA1	0.29533	0.377942
EPB41L2	0.295243	0.378088
LAS1L	-0.295215	0.378135
ZNF821	0.295188	0.378181
ADGRA3	-0.29517	0.378212
PPM1F	-0.29514	0.378263
MESD	-0.295129	0.378281
PHYHIP	-0.29509	0.378347
LMCD1	-0.295064	0.378391
PRM1	0.294762	0.378902
CYP1B1	-0.294643	0.379104
DOCK11	0.294594	0.379187
POLR2J2	0.294456	0.379421
TTBK2	0.294274	0.379729
FADS3	0.294252	0.379767
DCAKD	0.294152	0.379937
RPL34	0.294122	0.379987
GRIK2	0.294042	0.380123
DNTTIP1	0.294036	0.380134
BLK	0.293978	0.380231
ADHFE1	-0.293912	0.380343
TMEM245	0.293745	0.380627
NUDT8	-0.293701	0.380702
TMEM128	0.293679	0.380739
RUNDC1	0.293632	0.380819
ELK4	0.293513	0.38102
IGFBP3	-0.293427	0.381168
FOXP1	0.293408	0.381199
TEX10	0.293267	0.38144
NTN5	0.293254	0.381462
ZMYND19	-0.293026	0.381849
RAMAC	0.292935	0.382004
KCTD21	-0.292891	0.382078
RPS3A	0.292814	0.382209
PHF8	0.292803	0.382228
SPR	-0.292679	0.38244
MRPL17	0.292603	0.382568
BTN2A1	0.292514	0.38272
CRTAC1	-0.292493	0.382755
VPS37C	-0.292377	0.382953
PIAS2	0.292368	0.382968
SLMAP	0.292359	0.382984
RASA3	0.292308	0.38307
CIR1	-0.292294	0.383094
TRAF3IP3	0.292243	0.383182
TGFBR1	0.292235	0.383195
ZNF703	-0.292177	0.383294
AIFM1	0.292155	0.383331
SGCA	-0.292103	0.38342
AMN	0.292007	0.383584
SLC2A10	-0.291967	0.383652
RAP1A	0.291754	0.384015
TLNRD1	0.291752	0.384018
POLR3F	0.291708	0.384094
JUN	-0.291671	0.384157
UAP1L1	0.291664	0.384168
ADSL	0.291593	0.384289
HDAC9	0.291587	0.384299
CCDC187	0.291564	0.384339
CATSPERB	0.291521	0.384413
GEMIN7	0.291455	0.384524
BAG2	-0.291455	0.384525
AKR1B1	0.291359	0.384688
PTPMT1	0.291317	0.38476
CDR2	0.291283	0.384818
RPS5	0.291187	0.384983
SPIC	0.291183	0.38499
SPOCK2	0.291141	0.38506
SIGLEC14	0.291079	0.385167
SLC35E2B	0.290855	0.385549
BCL2L12	0.290855	0.38555
PTAR1	0.290807	0.385631
FUBP1	0.290785	0.38567
TMEM80	0.290703	0.385809
WNT8A	0.290679	0.385851
EMB	0.290671	0.385863
ASAP2	-0.290624	0.385944
OPN1SW	-0.290572	0.386034
FBLN1	0.290542	0.386084
NDST2	0.290485	0.386183
PLEC	0.290462	0.386221
CCDC6	0.290431	0.386275
ACTR6	0.290333	0.386441
NTSR2	0.290333	0.386443
SAMD1	-0.290206	0.38666
COG8	-0.290158	0.386742
RAB21	0.290127	0.386794
RPL9	0.290073	0.386887
CCDC179	0.290028	0.386964
RPL36	0.289941	0.387114
NABP1	0.289929	0.387134
SHC1	0.289792	0.387367
HIRA	0.289629	0.387647
MGMT	0.289565	0.387756
ROM1	0.289477	0.387907
RUSC1	0.289384	0.388067
CCL5	-0.289299	0.388212
RPS14	0.289299	0.388213
ALDH2	0.289183	0.388412
ZSCAN29	0.289087	0.388577
MOGS	-0.288996	0.388733
PLEKHB1	0.288968	0.38878
PCSK2	0.288966	0.388784
RPS25	0.288932	0.388842
CBX6	0.288915	0.388871
PRTG	0.288915	0.388871
ATP13A1	0.288874	0.388941
ATP10A	-0.288867	0.388954
SCAF11	0.288704	0.389234
RING1	0.288692	0.389254
ZGPAT	0.288661	0.389307
CASC3	0.288625	0.38937
RNF19B	0.288625	0.38937
PPP1R14B	-0.288541	0.389513
MAST1	-0.28853	0.389533
AMOTL1	-0.288521	0.389548
ARIH1	0.288492	0.389597
C9orf64	0.288326	0.389883
SLC25A52	0.28832	0.389894
OTUD7B	-0.288295	0.389937
KLF16	0.288166	0.390157
DPYD	0.288158	0.390172
PPP2R5D	0.288055	0.390348
B4GALT6	-0.288055	0.390348
TP63	0.28799	0.390461
CSTF2T	0.287944	0.390539
NOL8	0.287743	0.390886
TDRD3	0.287679	0.390996
OR2T35	-0.287652	0.391042
XAB2	0.287506	0.391293
AATF	0.287506	0.391293
FBXL8	0.287506	0.391293
EXOSC8	0.287487	0.391327
ANKRD35	-0.287473	0.39135
ACVR1B	0.287473	0.39135
CLCN6	-0.287452	0.391387
SAMD4A	0.287366	0.391534
FNBP1	0.287238	0.391755
TMEM167B	0.287198	0.391824
FARP1	-0.287152	0.391902
STMP1	-0.2871	0.391992
ZCCHC14	0.287086	0.392016
SYVN1	0.287071	0.392042
SNX2	0.287003	0.39216
FBXO28	-0.286966	0.392224
ZNF805	-0.28691	0.39232
CLDN5	0.286859	0.392408
SHMT1	0.286795	0.392517
POLD1	-0.286795	0.392517
SKP1	0.286759	0.392581
UGDH	0.286749	0.392598
ARFGAP2	0.286741	0.392611
NIF3L1	0.286734	0.392622
ADPRM	0.28664	0.392784
UROD	-0.28664	0.392784
SURF4	0.28663	0.392802
FDFT1	-0.286619	0.392822
ZCRB1	0.286537	0.392963
C7orf31	0.286515	0.393
HLX	0.286502	0.393023
EVA1B	0.28649	0.393045
BZW1	0.28646	0.393095
ASH1L	0.286445	0.393121
SOX10	-0.286394	0.393209
SGSM3	0.286303	0.393367
F8	0.286195	0.393553
BEND5	-0.286191	0.39356
RPL31	0.286156	0.39362
FASTKD2	0.286132	0.393662
DLG1	-0.286025	0.393847
AHCTF1	0.286009	0.393874
FLVCR1	0.285977	0.393929
CARD8	0.285923	0.394023
FAM110B	0.285841	0.394164
NXPE4	-0.285841	0.394164
EHMT2	-0.285834	0.394177
AP2M1	-0.285766	0.394294
DNAJB4	-0.28576	0.394304
HABP4	0.285716	0.394381
PDK4	-0.285693	0.394419
ARRB1	0.285641	0.39451
H4C9	-0.28551	0.394736
RRAS	0.28546	0.394823
SMAD4	0.285429	0.394877
RPE	-0.285132	0.395391
NFAT5	0.285075	0.395489
ZC3H18	0.284976	0.39566
C3	0.284936	0.395729
SPIB	0.284778	0.396003
TM4SF19	0.284747	0.396057
NAGLU	-0.284747	0.396057
AARS2	0.284706	0.396128
SLC6A8	-0.284684	0.396166
RRAS2	0.284668	0.396194
P2RX5	0.284521	0.396447
PEX11B	0.284502	0.396481
CD8A	-0.284229	0.396955
NTRK2	0.284201	0.397003
GLOD4	0.284186	0.397028
LORICRIN	0.284094	0.397189
SBF1	0.284085	0.397204
UNC5B	0.284007	0.397339
TMEM14C	0.283985	0.397377
FLCN	0.283963	0.397415
CGREF1	-0.283932	0.397469
USP28	-0.283902	0.397521
STAT5B	0.283889	0.397544
LRRC4B	-0.283848	0.397616
PYHIN1	-0.283816	0.397671
TGOLN2	0.28372	0.397837
CEP350	0.283681	0.397904
C17orf80	-0.283672	0.39792
INSIG1	-0.283659	0.397943
LRCH1	0.283634	0.397987
ZNF33B	0.283572	0.398095
FLT3LG	0.283571	0.398096
SNRPB2	-0.283569	0.3981
RPS6KA4	0.283469	0.398273
WDFY2	0.283424	0.398351
RPL35A	0.283351	0.398478
EPHA4	0.28334	0.398497
NME4	-0.28325	0.398653
STEAP1	0.283241	0.39867
NUP210	0.283149	0.398828
PHKG2	0.28313	0.398861
DNAL1	-0.283109	0.398899
DAOA	0.283035	0.399027
LFNG	0.28298	0.399123
CLCN7	-0.282977	0.399127
ANGEL1	0.282963	0.399152
LILRA6	0.282913	0.399239
SMDT1	0.282872	0.39931
PPCDC	-0.28287	0.399315
PRCD	0.282859	0.399332
FMNL1	0.282854	0.399342
CXXC5	0.282847	0.399353
AP5Z1	0.282805	0.399428
TMEM127	0.282794	0.399446
CDADC1	0.282577	0.399824
SFR1	0.282577	0.399824
MC1R	-0.282577	0.399824
WDR61	-0.282501	0.399956
MYCL	-0.2825	0.399957
HDAC3	0.282445	0.400053
STRIP2	-0.282387	0.400155
RASSF2	0.282317	0.400277
CELSR1	-0.282292	0.40032
TIA1	0.282024	0.400786
PCID2	0.281986	0.400853
SARS1	0.281738	0.401284
PRAME	-0.281732	0.401295
PINX1	0.281668	0.401407
XRCC2	0.281553	0.401607
PCIF1	0.281489	0.401719
KRTAP9-4	0.281402	0.401871
LETM1	0.281263	0.402114
STING1	0.281263	0.402114
ASPH	-0.281258	0.402122
USP17L15	0.281194	0.402233
DIPK1A	0.281194	0.402233
PEPD	0.281052	0.402481
TNKS1BP1	0.280964	0.402635
CSNK2A2	0.280956	0.402649
MAX	0.280951	0.402658
GJC1	-0.280891	0.402763
HGS	0.28075	0.403009
CCDC62	0.280694	0.403107
HBA2	0.280689	0.403115
CLMP	-0.280613	0.403247
TMEM131	0.280608	0.403256
AP5S1	-0.280517	0.403415
NDUFS8	0.280426	0.403576
PIK3R3	-0.280421	0.403583
ARMCX5	0.280332	0.403739
AASDH	-0.280332	0.403739
GNG7	0.280243	0.403894
KCTD10	0.280095	0.404153
WDR25	-0.280094	0.404155
LSM5	0.280093	0.404157
SLC44A2	0.280069	0.404199
IAH1	0.279894	0.404505
MAGT1	0.279843	0.404594
TXN2	-0.279836	0.404607
SPTLC1	0.279814	0.404645
SETD2	0.279813	0.404647
RIPOR2	0.279779	0.404707
DEFB115	-0.279775	0.404713
CDK2AP2	0.279755	0.404748
CLU	0.279726	0.404798
FCHO2	0.279665	0.404906
MRPS26	0.279638	0.404952
POFUT1	0.279543	0.40512
UTF1	0.279512	0.405174
FAM240A	0.279341	0.405473
EI24	0.279321	0.405508
PPIAL4F	0.279257	0.40562
STAMBP	0.279255	0.405624
MRPS18C	0.279238	0.405654
RAB11B	0.279213	0.405698
ROMO1	-0.279207	0.405709
SLC27A4	0.279193	0.405734
LHPP	0.27919	0.405737
ZC3H3	0.279186	0.405746
PARP15	0.279122	0.405858
HDDC3	0.278882	0.406277
COX5B	0.27888	0.406282
INPP5K	0.278846	0.406342
RWDD2B	0.278765	0.406484
MRPL1	0.278676	0.406639
B3GALT6	0.27866	0.406668
PDYN	-0.278637	0.406709
BIRC6	0.278625	0.406729
EOGT	0.278618	0.406742
AMOT	-0.278618	0.406742
MAP1LC3A	-0.278509	0.406933
CNBP	0.278416	0.407095
POC1B	0.278352	0.407208
NINL	0.278291	0.407315
F13A1	0.278104	0.407643
TUBGCP4	-0.27805	0.407739
COPG1	-0.278013	0.407803
RASAL3	0.278013	0.407803
SIMC1	0.277938	0.407935
SLC25A23	-0.277863	0.408067
PLBD2	0.277858	0.408075
ULK1	0.277792	0.408192
PLA1A	0.2777	0.408354
ACO2	-0.277678	0.408392
RBP3	0.277644	0.408453
LTO1	0.277601	0.408528
UXT	0.27749	0.408722
DCUN1D1	0.277475	0.40875
SFT2D1	0.277472	0.408755
SAR1A	0.277463	0.40877
OR6C4	-0.277415	0.408855
CA14	-0.27741	0.408863
RIOX2	0.277195	0.409243
SH3D19	0.277173	0.409281
ARHGEF12	0.277112	0.409388
EXT2	0.276936	0.409697
CCER1	-0.276867	0.40982
MDP1	-0.276834	0.409877
TNS3	-0.276725	0.410069
TBC1D4	0.276725	0.410069
HNRNPH1	0.276649	0.410203
TBL1Y	0.276605	0.410281
TCF20	0.276532	0.410409
PALMD	-0.276477	0.410507
ANKRA2	0.276371	0.410693
RPS13	0.276334	0.410759
DDX60	-0.276313	0.410796
HAX1	0.276225	0.41095
CCL28	-0.276218	0.410962
PRNP	0.275977	0.411389
PIGA	0.275836	0.411636
ANO9	0.275812	0.41168
DAPK1	0.275773	0.411748
TRMT1	0.275759	0.411773
PLP1	-0.275721	0.41184
IFT57	0.27568	0.411913
IRF5	0.27566	0.411947
SETD4	0.27566	0.411947
ARPC5	0.275654	0.411959
SPIN3	0.275608	0.41204
ARHGEF5	0.275581	0.412087
GRK6	0.275563	0.412118
[truncated: 8,638 more rows]
