# Supplementary material for: TIMP-1 is an activator of MHC-I expression in myeloid dendritic cells with implications for tumor immunogenicity
Source: Genes Immun. 2024 May 22;25(3):188–200. doi: 10.1038/s41435-024-00274-7 (PMC11178497; doi:10.1038/s41435-024-00274-7)
Supplement: Supplementary file 8 — Supplementary Table 3 [file 41435_2024_274_MOESM8_ESM.xlsx]

## Sheet: Sheet1
Supplementary Table 3: Top 20 Reactome human pathways derived from T1S signature.
Reactome pathways	Pathway genes	Expected score	Fold Enrichment	p value	Subcategory Name
SLC-mediated transmembrane transport (R-HSA-425407)	245	0.36	5.6	0.0494	Cellular Transport Processes
Transport of small molecules (R-HSA-382551)	717	1.04	5.74	0.000514	Cellular Transport Processes
Transport to the Golgi and subsequent modification (R-HSA-948021)	186	0.27	7.38	0.03	Cellular Transport Processes
Transport of bile salts and organic acids, metal ions and amine compounds (R-HSA-425366)	84	0.12	16.34	0.00671	Cellular Transport Processes
Telomere C-strand (Lagging Strand) Synthesis (R-HSA-174417)	34	0.05	20.19	0.0484	DNA Processes
Activation of the pre-replicative complex (R-HSA-68962)	33	0.05	20.8	0.047	DNA Processes
Cargo concentration in the ER (R-HSA-5694530)	33	0.05	20.8	0.047	Intracellular Transport
DNA strand elongation (R-HSA-69190)	32	0.05	21.45	0.0456	DNA Processes
Plasma lipoprotein remodeling (R-HSA-8963899)	32	0.05	21.45	0.0456	Lipid Metabolism & Transport
Antigen Presentation: Folding, assembly and peptide loading of class I MHC (R-HSA-983170)	30	0.04	22.88	0.0428	Immune Processes
Polymerase switching on the C-strand of the telomere (R-HSA-174411)	26	0.04	26.4	0.0372	DNA Processes
Plasma lipoprotein assembly, remodeling, and clearance (R-HSA-174824)	71	0.1	29	0.000155	Lipid Metabolism & Transport
E2F mediated regulation of DNA replication (R-HSA-113510)	22	0.03	31.2	0.0316	DNA Processes
Lagging Strand Synthesis (R-HSA-69186)	20	0.03	34.32	0.0287	DNA Processes
LDL clearance (R-HSA-8964038)	19	0.03	36.13	0.0273	Lipid Metabolism & Transport
Synthesis, secretion, and deacylation of Ghrelin (R-HSA-422085)	18	0.03	38.13	0.0259	Hormone Metabolism
Assembly of active LPL and LIPC lipase complexes (R-HSA-8963889)	18	0.03	38.13	0.0259	Lipid Metabolism & Transport
Processive synthesis on the lagging strand (R-HSA-69183)	15	0.02	45.76	0.0216	DNA Processes
Metal ion SLC transporters (R-HSA-425410)	24	0.03	57.2	0.000578	Metal Ion Transport
Plasma lipoprotein assembly (R-HSA-8963898)	18	0.03	76.27	0.000327	Lipid Metabolism & Transport
