# Supplementary material for: TIMP-1 is an activator of MHC-I expression in myeloid dendritic cells with implications for tumor immunogenicity
Source: Genes Immun. 2024 May 22;25(3):188–200. doi: 10.1038/s41435-024-00274-7 (PMC11178497; doi:10.1038/s41435-024-00274-7)
Supplement: Supplementary file 9 — Supplementary Table 4 [file 41435_2024_274_MOESM9_ESM.xlsx]

## Sheet: Sheet1
Supplementary Table 04: Gene list from Folding, assembly and peptide loading of class I MHC (R-HSA-983170) reactome pathway
Gene name
HLA-C
HLA-B
HLA-E
TAPBP
TAP2
HLA-A
HLA-G
HLA-F
ATG14
ERAP1
SEC24A
BECN1
CALR
ERAP2
SEC24D
TAP1
SEC23A
SEC24B
PDIA3
CANX
BCAP31
SEC31A
SEC24C
B2M
PIK3R4
SAR1B
HSPA5
PIK3C3
TIMP1
